# Supplementary material for: Analysis of the different growth years accumulation of flavonoids in Dendrobium moniliforme (L.) Sw. by the integration of metabolomic and transcriptomic approaches
Source: Front Nutr. 2022 Sep 26;9:928074. doi: 10.3389/fnut.2022.928074 (PMC9549206; doi:10.3389/fnut.2022.928074)
Supplement: Supplementary Figure 1 — Plant size of Dendrobium moniliforme from four different years. [file Data_Sheet_1.ZIP]

Archive with 11 entries (11 files):
- Figure S2.tif
- Figure S3.tif
- Figure S4.tif
- Figure S5.tif
- Figure S6.tif
- Figure S7.tif
- Figure S8.tif
- Figure S9.tif
- Supplementary table 2-7.xlsx
- Supplementary table S1.docx
- figure S1.tif
