# Supplementary material for: Analysis of the different growth years accumulation of flavonoids in Dendrobium moniliforme (L.) Sw. by the integration of metabolomic and transcriptomic approaches
Source: Front Nutr. 2022 Sep 26;9:928074. doi: 10.3389/fnut.2022.928074 (PMC9549206; doi:10.3389/fnut.2022.928074)
Supplement: Supplementary Figure 1 — Plant size of Dendrobium moniliforme from four different years. [file Data_Sheet_1.ZIP › Supplementary table 2-7.xlsx]

## Sheet: 1Dm vs. 2Dm
Supplementary Table 2
Index	Formula	Compounds	Class I	Class II	1Dm-1	1Dm-2	1Dm-3	2Dm-1	2Dm-2	2Dm-3	VIP	Fold_Change	Log2FC	Type
pme2292	C4H12N2	Putrescine	Alkaloids	Phenolamine	82095	102160	152690	208330	158885	109440	0.742339	1.41464	0.500432	insig
Lmqp000873	C4H4O3	Succinic anhydride	Organic acids	Organic acids	337630	312770	312900	1434000	1180330	926660	1.301	3.6759	1.8781	up
mws4052	C4H7NO2	1-Aminocyclopropane-1-carboxylic acid	Organic acids	Organic acids	393720	295770	363830	372360	334505	296650	0.258485	0.952716	-0.0698816	insig
pme3017	C4H9NO2	2-Aminoisobutyric acid	Amino acids and derivatives	Amino acids and derivatives	5101700	5106300	5322800	6588000	6161800	5735600	1.19307	1.19024	0.251254	insig
pme3033	C4H9NO2	N,N-Dimethylglycine	Amino acids and derivatives	Amino acids and derivatives	3161200	2307500	2830200	14093000	11598600	9104200	1.29883	4.19282	2.06792	up
pme3011	C4H9NO2	γ-Aminobutyric acid	Organic acids	Organic acids	4779900	3335600	4118300	23111000	19020000	14929000	1.3004	4.66413	2.22161	up
pmb0484	C5H13NO	Choline	Alkaloids	Alkaloids	329100	329470	358650	379270	365125	350980	0.961545	1.07683	0.106793	insig
mws0574	C4H8O3	2-Hydroxyisobutyric acid	Organic acids	Organic acids	19063	16483	19530	386570	343990	301410	1.32581	18.7372	4.22783	up
mws0576	C4H8O3	3-Hydroxybutyric acid	Organic acids	Organic acids	3195300	2764300	8924900	1951000	3748750	5546500	0.274677	0.755568	-0.404367	insig
pme1975	C3H4O4	Malonic acid	Organic acids	Organic acids	2384800	2059700	6656200	1598300	2947750	4297200	0.19816	0.796639	-0.328002	insig
pme0010	C3H7NO3	L-Serine	Amino acids and derivatives	Amino acids and derivatives	2111700	1677300	1656400	1815200	1654400	1493600	0.55597	0.911448	-0.133767	insig
pme2433	C4H11NO2	Diethanolamine	Alkaloids	Alkaloids	149330	91805	89374	185260	157620	129980	0.92124	1.4307	0.516724	insig
mws0601	C5H5NO2	Pyrrole-2-carboxylic acid	Organic acids	Organic acids	8111.6	5308.3	8068.3	7005.6	6216.85	5428.1	0.475966	0.867944	-0.204326	insig
mws0255	C4H5N3O	Cytosine	Nucleotides and derivatives	Nucleotides and derivatives	494390	341960	511940	830610	761485	692360	1.19154	1.69434	0.760719	insig
pme2122	C5H9N3	Histamine	Amino acids and derivatives	Amino acids and derivatives	348200	251740	341430	630240	585015	539790	1.25659	1.86435	0.898674	insig
pme0257	C4H4N2O2	Uracil	Nucleotides and derivatives	Nucleotides and derivatives	417690	442140	502580	401260	408100	414940	0.893974	0.898628	-0.154204	insig
pme0006	C5H9NO2	L-Proline	Amino acids and derivatives	Amino acids and derivatives	529700	432160	489830	9871900	6878400	3884900	1.29829	14.2146	3.8293	up
pmb1096	C8H7N	Indole	Alkaloids	Plumerane	5711.7	6913.6	6880.9	49952	32835	15718	1.20785	5.04993	2.33626	up
mws0256	C5H11NO2	L-Valine	Amino acids and derivatives	Amino acids and derivatives	1970000	1709000	1668800	21974000	16727500	11481000	1.30659	9.38377	3.23017	up
pme0120	C5H11NO2	5-Aminovaleric acid	Amino acids and derivatives	Amino acids and derivatives	13266	16536	10590	20464	12859.8	5255.6	0.278725	0.955125	-0.0662389	insig
mws0191	C5H11NO2	Betaine	Alkaloids	Alkaloids	5880700	6581400	6187800	7417700	8277450	9137200	1.19347	1.3315	0.413053	insig
mws0470	C4H6O4	Methylmalonic acid*	Organic acids	Organic acids	14380000	13399000	12014000	93942000	66920000	39898000	1.26034	5.04511	2.33489	up
mws0192	C4H6O4	Succinic acid*	Organic acids	Organic acids	13732000	13071000	11405000	95030000	67630000	40230000	1.26315	5.31014	2.40875	up
mws0147	C5H10O3	β-Hydroxyisovaleric acid	Organic acids	Organic acids	34740	30731	61182	134300	141325	148350	1.26515	3.34753	1.7431	up
pme3096	C3H5NO4	Aminomalonic acid	Organic acids	Organic acids	479470	444850	407140	3581600	2475750	1369900	1.25345	5.57827	2.47982	up
mws0671	C4H9NO3	L-Homoserine*	Organic acids	Organic acids	2342700	1767000	1564300	7292600	6229250	5165900	1.28315	3.29358	1.71965	up
mws0230	C4H9NO3	L-Threonine*	Amino acids and derivatives	Amino acids and derivatives	2250100	1747500	1541100	7334900	6096950	4859000	1.27876	3.30237	1.7235	up
pmp001287	C8H9N	N-Benzylmethylene isomethylamine	Alkaloids	Alkaloids	3310500	2795500	3050100	37186000	27923500	18661000	1.30458	9.14915	3.19364	up
Lmbp000728	C8H8O	(S)-2-Phenyloxirane	Others	Others	4028500	2160900	3801300	18257000	15305000	12353000	1.27946	4.59577	2.20031	up
pme0195	C3H7NO2S	L-Cysteine	Amino acids and derivatives	Amino acids and derivatives	29599	29890	39843	37312	34341.5	31371	0.27823	1.03717	0.052657	insig
mws0491	C8H11N	Phenethylamine	Alkaloids	Alkaloids	79016	38220	108500	1794700	1225085	655470	1.2758	16.2812	4.02514	up
pme0241	C7H6O2	Benzoic acid	Phenolic acids	Phenolic acids	186200	107810	115550	82827	62877	42927	1.10712	0.46057	-1.11851	down
mws0628	C7H6O2	4-Hydroxybenzaldehyde	Phenolic acids	Phenolic acids	745660	606460	655030	920380	1227140	1533900	1.17269	1.83415	0.875114	insig
mws0133	C6H6N2O	Nicotinamide	Others	Vitamin	550250	441720	548260	415060	379430	343800	1.12548	0.739039	-0.436278	insig
pme0490	C6H5NO2	Nicotinic acid (Vitamin B3)	Others	Vitamin	180430	111380	164090	110560	113970	117380	0.867706	0.749967	-0.415101	insig
Lmbp000668	C6H5NO2	Isonicotinic acid	Organic acids	Organic acids	172430	111820	177700	103830	111755	119680	0.902675	0.72576	-0.462435	insig
mws0236	C2H7NO3S	2-Aminoethanesulfonic acid	Organic acids	Organic acids	14735	5999.8	11864	23461	24652	25843	1.14459	2.26867	1.18185	up
mws0572	C5H7N3O	5-Methylcytosine	Nucleotides and derivatives	Nucleotides and derivatives	57176	70382	61266	41781	43681.5	45582	1.25384	0.694003	-0.526985	insig
Zmgn000216	C2H7O4P	2-Hydroxyethylphosphonic acid	Organic acids	Organic acids	252750	169090	253560	995990	621980	247970	0.956847	2.76272	1.46609	insig
mws0251	C5H6N2O2	Thymine	Nucleotides and derivatives	Nucleotides and derivatives	7986.6	5604.3	11238	38986	27649.5	16313	1.1732	3.3408	1.7402	up
mws0263	C5H7NO3	5-Oxo-L-Proline	Amino acids and derivatives	Amino acids and derivatives	2160.1	4929.5	7108.8	139740	85386.5	31033	1.23323	18.0414	4.17324	up
Rfmb319	C6H11NO2	Pipecolic acid*	Amino acids and derivatives	Amino acids and derivatives	4027800	1822700	2694600	24356000	18879500	13403000	1.27533	6.62818	2.72861	up
ML10181668	C6H11NO2	Cycloleucine*	Amino acids and derivatives	Amino acids and derivatives	111850	76005	62157	221950	190185	158420	1.19927	2.28211	1.19037	up
pme2693	C6H14N2O	N-Acetylputrescine	Alkaloids	Phenolamine	115180	92944	78838	69626	66774	63922	1.11984	0.698078	-0.518539	insig
pmb0501	C5H14N4	Agmatine	Alkaloids	Phenolamine	125570	94787	93680	72533	78915.5	85298	1.04573	0.753881	-0.407591	insig
mws0712	C5H9NO3	N-Propionylglycine	Amino acids and derivatives	Amino acids and derivatives	22337	17992	20337	38565	42843.5	47122	1.29885	2.11866	1.08315	up
pme0274	C6H13NO2	6-Aminocaproic acid	Organic acids	Organic acids	372050	373430	299120	7739600	5372350	3005100	1.29631	15.4289	3.94757	up
pmp001198	C6H13NO2	6-Deoxyfagomine	Alkaloids	Alkaloids	2918400	2986600	2268200	27422000	21420000	15418000	1.30259	7.86228	2.97495	up
mws1587	C6H13NO2	L-Norleucine	Amino acids and derivatives	Amino acids and derivatives	249070	262080	226650	2372100	1905700	1439300	1.31124	7.74885	2.95398	up
mws0227	C6H13NO2	L-Leucine*	Amino acids and derivatives	Amino acids and derivatives	731240	721440	587960	7528900	5684100	3839300	1.29985	8.35635	3.06287	up
mws0258	C6H13NO2	L-Isoleucine*	Amino acids and derivatives	Amino acids and derivatives	663390	592640	510020	6732200	5169350	3606500	1.30425	8.78121	3.13442	up
mws0473	C5H8O4	2-Methylsuccinic acid	Organic acids	Organic acids	187340	241780	202790	439910	416515	393120	1.28535	1.97741	0.983612	insig
Lmgn000160	C4H8N2O3	3-Ureidopropionic Acid	Organic acids	Organic acids	6412.2	4179.6	4261.1	62049	44521	26993	1.28531	8.99239	3.1687	up
mws0001	C4H8N2O3	L-Asparagine	Amino acids and derivatives	Amino acids and derivatives	220850	174570	180230	744740	643650	542560	1.30338	3.35438	1.74605	up
mws0341	C6H12O3	2-Hydroxyisocaproic acid	Organic acids	Organic acids	9	16411	9	836570	520075	203580	1.11781	94.9677	6.56937	up
mws0972	C6H12O3	6-Hydroxyhexanoic acid	Organic acids	Organic acids	31179	28995	20686	574160	351955	129750	1.23956	13.0579	3.70686	up
pme2527	C5H12N2O2	L-Ornithine	Amino acids and derivatives	Amino acids and derivatives	16499	12177	9022.9	45501	40766	36031	1.26415	3.24407	1.69781	up
mws0219	C4H7NO4	L-Aspartic Acid	Amino acids and derivatives	Amino acids and derivatives	2983400	2435200	2542800	5104500	3951850	2799200	0.942733	1.48913	0.574469	insig
Lmbn000198	C4H6O5	3-Dehydro-L-Threonic Acid*	Organic acids	Organic acids	4402300	4931600	5080500	5125100	4661350	4197600	0.287631	0.970144	-0.0437285	insig
mws0275	C4H6O5	L-Malic acid*	Organic acids	Organic acids	2662200	3016600	3068000	2372700	2705450	3038200	0.553202	0.927922	-0.107924	insig
Zmgn000503	C5H10O4	2,3-Dihydroxy-3-Methylbutanoic Acid	Organic acids	Organic acids	1544800	1880400	2236500	1779200	1772450	1765700	0.300856	0.939179	-0.0905279	insig
pmb0374	C5H5N5	2-Aminopurine	Nucleotides and derivatives	Nucleotides and derivatives	139510	125340	140980	316690	298965	281240	1.319	2.21003	1.14406	up
pme0040	C5H5N5	Adenine	Nucleotides and derivatives	Nucleotides and derivatives	409440	358750	462210	2491000	1783150	1075300	1.25115	4.34773	2.12026	up
mws0889	C4H8O5	D-Threonic Acid	Others	Saccharides and Alcohols	2663700	5950900	2372300	8099100	5713850	3328600	0.666951	1.56018	0.641713	insig
pme0033	C5H4N4O	Hypoxanthine	Nucleotides and derivatives	Nucleotides and derivatives	8563.8	9	9	46536	34620.5	22705	1.05237	12.1025	3.59724	up
pme1173	C5H4N4O	Allopurinol	Nucleotides and derivatives	Nucleotides and derivatives	11942	8050.3	12578	459420	327390	195360	1.31074	30.1554	4.91434	up
Hmbn002174	C8H8O2	4-Hydroxyacetophenone	Phenolic acids	Phenolic acids	5995.8	7103.2	7673.8	22909	24336.5	25764	1.31757	3.51467	1.81339	up
mws1336	C7H7NO2	4-Aminobenzoic acid	Phenolic acids	Phenolic acids	36990	12914	44389	7994.2	9059.1	10124	1.07142	0.288222	-1.79475	down
pme2268	C7H7NO2	Trigonelline	Alkaloids	Alkaloids	13196000	10047000	15226000	9835500	8885800	7936100	1.03711	0.692958	-0.52916	insig
pme1002	C8H11NO	L-Tyramine	Amino acids and derivatives	Amino acids and derivatives	2595000	1629200	2655300	12734000	10809400	8884800	1.29509	4.71374	2.23687	up
Hmgn001653	C7H6O3	Protocatechualdehyde*	Phenolic acids	Phenolic acids	987040	432950	582350	924790	1481595	2038400	1.03397	2.2198	1.15043	up
Lmgn001670	C7H6O3	Salicylic acid	Phenolic acids	Phenolic acids	35459	30386	46230	49248	47108.5	44969	0.950434	1.26099	0.334557	insig
Lmbn001981	C7H6O3	2,5-Dihydroxybenzaldehyde*	Phenolic acids	Phenolic acids	914050	440500	493100	812010	1377705	1943400	1.01752	2.23696	1.16154	up
mws0749	C7H6O3	4-Hydroxybenzoic acid	Phenolic acids	Phenolic acids	964320	637300	864660	1183800	2142800	3101800	1.10609	2.60652	1.38212	up
Lmbn002862	C7H6O3	3-Hydroxybenzoic Acid	Organic acids	Organic acids	129300	100440	114760	758210	590340	422470	1.29512	5.14084	2.362	up
mws0336	C6H6N2O2	Urocanic acid	Organic acids	Organic acids	88862	253360	191720	553950	370400	186850	0.831297	2.08112	1.05736	insig
mws2368	C8H10O2	Tyrosol	Phenolic acids	Phenolic acids	6475.3	3924.6	2310.6	17621	15052	12483	1.19765	3.55265	1.8289	up
mws0704	C2H8NO4P	O-Phosphorylethanolamine	Alkaloids	Alkaloids	118180	128610	131000	82262	81827	81392	1.31314	0.649782	-0.621973	insig
pme3207	C6H6O4	Muconic acid	Organic acids	Organic acids	1435400	1799700	1337500	1235900	4141600	7047300	0.798308	2.71723	1.44214	insig
pmb0764	C6H9NOS	4-Methyl-5-thiazoleethanol	Others	Others	5919.4	5667.5	6081.3	16563	15421	14279	1.32185	2.61843	1.3887	up
Hmsp000364	C7H13NO2	L-Cyclopentylglycine	Amino acids and derivatives	Amino acids and derivatives	4200300	7272700	4755000	5904200	4825400	3746600	0.334685	0.892051	-0.164802	insig
Rfmb320	C7H13NO2	1-Methylpiperidine-2-carboxylic acid	Amino acids and derivatives	Amino acids and derivatives	4573900	2428800	4666200	16546000	10783750	5021500	1.01439	2.77243	1.47115	up
Hmcp000405	C8H17NO	Dihydroisopelletierine	Alkaloids	Alkaloids	51892	51615	66805	9	10381.5	20754	0.798448	0.182867	-2.45113	insig
Rfmb318	C7H14NO2+	D-Proline betaine	Amino acids and derivatives	Amino acids and derivatives	2028100	1260800	2170700	7851700	5134550	2417400	1.0412	2.82139	1.49641	up
mws0103	C9H7NO	Indole-3-carboxaldehyde	Alkaloids	Plumerane	14001	20665	15489	59083	39541	19999	0.99804	2.36513	1.24192	insig
pme0295	C6H11NO3	4-Acetamidobutyric acid	Organic acids	Organic acids	396270	256420	362060	3157300	2213550	1269800	1.2656	6.54412	2.7102	up
mws0567	C5H11N3O2	4-Guanidinobutyric acid	Organic acids	Organic acids	768770	728600	835560	905860	805525	705190	0.259653	1.03585	0.0508208	insig
mws0924	C6H10O4	2-Methylglutaric acid*	Organic acids	Organic acids	49670	26256	52687	39169	28391	17613	0.707787	0.662243	-0.594568	insig
Wmzn000227	C6H10O4	2,2-Dimethylsuccinic acid	Organic acids	Organic acids	69229	55413	68514	474250	383650	293050	1.30871	5.95866	2.57499	up
mws0208	C6H10O4	Adipic Acid*	Organic acids	Organic acids	58037	38807	104980	45842	35937.5	26033	0.845052	0.534191	-0.904573	insig
pme0193	C5H10N2O3	L-Glutamine	Amino acids and derivatives	Amino acids and derivatives	25228	22933	26643	302740	186906	71072	1.20584	7.49583	2.90609	up
pme0026	C6H14N2O2	L-Lysine	Amino acids and derivatives	Amino acids and derivatives	25143	26096	32081	433360	266316	99271	1.22511	9.58889	3.26136	up
pme1691	C7H16NO2	Acetylcholine	Alkaloids	Alkaloids	326960	308280	359340	9	225534	451060	0.585092	0.680291	-0.555777	insig
pme0014	C5H9NO4	L-Glutamic acid	Amino acids and derivatives	Amino acids and derivatives	32726000	31863000	29624000	12247000	16365000	20483000	1.20861	0.521106	-0.94035	insig
mws1050	C5H9NO4	O-Acetylserine	Amino acids and derivatives	Amino acids and derivatives	236160	228520	236820	808290	621050	433810	1.23928	2.65595	1.40923	up
Zmzn000113	C5H9NO4	L-threo-3-Methylaspartate	Amino acids and derivatives	Amino acids and derivatives	798200	608850	648410	611640	624605	637570	0.60052	0.911628	-0.133483	insig
pmp001285	C8H4O3	Phthalic anhydride	Phenolic acids	Phenolic acids	400990	461200	356240	356150	356445	356740	0.875611	0.877634	-0.188309	insig
ML10171848	C5H8O5	D-Arabinono-1,4-lactone	Others	Saccharides and Alcohols	113440	108860	129090	77545	82494	87443	1.24215	0.704294	-0.50575	insig
mws1024	C9H8O2	p-Coumaraldehyde	Phenolic acids	Phenolic acids	9	7041.4	9	5390.1	2699.55	9	0.364765	1.14722	0.198136	insig
mws2213	C9H8O2	Cinnamic acid	Phenolic acids	Phenolic acids	36446	48399	80545	414640	272980	131320	1.1777	4.95157	2.30789	up
pme2987	C9H8O2	3,4-Dihydrocoumarin	Lignans and Coumarins	Coumarins	4243.2	6623.1	7939.8	35256	24313.5	13371	1.17996	3.87856	1.95552	up
Lmgp000796	C8H7NO2	4-Hydroxymandelonitrile	Alkaloids	Alkaloids	1784200	2361900	1348900	20483000	15197000	9911000	1.28165	8.29682	3.05256	up
pme1210	C5H11NO2S	L-Methionine	Amino acids and derivatives	Amino acids and derivatives	1989400	2397800	1337800	21212000	16302500	11393000	1.2878	8.54279	3.09471	up
mws0847	C6H7N5	1-Methyladenine	Nucleotides and derivatives	Nucleotides and derivatives	31358	33505	28003	302340	223770	145200	1.29242	7.2288	2.85376	up
mws0262	C4H6O6	L-Tartaric acid	Organic acids	Organic acids	26125	35044	32181	60372	57865	55358	1.27108	1.85961	0.895003	insig
Zmgn000173	C5H10O5	D-Ribose	Others	Saccharides and Alcohols	168400	169690	145980	349570	250745	151920	0.812155	1.55398	0.635968	insig
mws1499	C5H10O5	D-Arabinose	Others	Saccharides and Alcohols	311510	439730	458710	414780	351970	289160	0.509553	0.872689	-0.196461	insig
mws0008	C9H10O2	Hydrocinnamic acid	Phenolic acids	Phenolic acids	9	9	15287	1305000	871785	438570	1.16908	170.882	7.41686	up
mws0921	C9H10O2	p-Coumaryl alcohol	Phenolic acids	Phenolic acids	15084	49574	18249	27809	18471	9133.1	0.472104	0.668377	-0.581266	insig
pme1109	C5H5N5O	Guanine	Nucleotides and derivatives	Nucleotides and derivatives	435560	241850	226550	695720	548425	401130	1.01322	1.82008	0.863998	insig
pme0183	C5H5N5O	Isoguanine	Nucleotides and derivatives	Nucleotides and derivatives	163760	141560	115880	855230	686990	518750	1.29316	4.89309	2.29075	up
pme0256	C5H4N4O2	Xanthine	Nucleotides and derivatives	Nucleotides and derivatives	13530	13671	14540	938470	545590	152710	1.26638	39.2125	5.29324	up
mws0145	C8H8O3	O-Anisic acid (2-Methoxybenzoic acid)	Phenolic acids	Phenolic acids	231560	155510	47408	17683	14736	11789	1.21128	0.10175	-3.2969	down
mws0458	C8H8O3	Vanillin	Phenolic acids	Phenolic acids	2215900	3127000	1785600	2562000	1973850	1385700	0.50666	0.830687	-0.267624	insig
mws0438	C5H12O5	L-Arabitol	Others	Saccharides and Alcohols	54300	32422	66493	105160	89070	72980	1.04734	1.74402	0.802416	insig
pme0513	C5H12O5	Xylitol	Others	Saccharides and Alcohols	53397	42285	55717	96872	85018	73164	1.21736	1.68465	0.752447	insig
mws0213	C5H12O5	Ribitol*	Others	Saccharides and Alcohols	122290	55488	108130	192770	161965	131160	0.982648	1.69948	0.765094	insig
mws0437	C5H12O5	D-Arabitol*	Others	Saccharides and Alcohols	99069	42183	96234	148110	136495	124880	0.991541	1.72425	0.785968	insig
mws0444	C7H7NO3	3-Aminosalicylic acid	Phenolic acids	Phenolic acids	32920	17160	18678	233020	141876	50733	1.14754	6.19025	2.63	up
mws4002	C8H11NO2	Dopamine	Alkaloids	Alkaloids	322500	557270	283440	1165700	1127600	1089500	1.23236	2.90816	1.54011	up
mws0183	C7H6O4	3,4-Dihydroxybenzoic acid (Protocatechuic acid)*	Phenolic acids	Phenolic acids	214670	250710	315010	1748100	1100870	453640	1.12638	4.232	2.08134	up
mws0639	C7H6O4	2,3-Dihydroxybenzoic Acid*	Organic acids	Organic acids	282450	336830	418270	1922300	1233175	544050	1.10536	3.56564	1.83416	up
mws0180	C7H6O4	2,5-Dihydroxybenzoic acid; Gentisic Acid*	Phenolic acids	Phenolic acids	118360	76036	141920	791610	481765	171920	1.07287	4.29743	2.10347	up
mws0885	C7H6O4	2,4-Dihydroxybenzoic acid	Phenolic acids	Phenolic acids	225020	188220	348160	1721600	1044120	366640	1.05497	4.11395	2.04052	up
mws0254	C6H9N3O2	L-Histidine	Amino acids and derivatives	Amino acids and derivatives	437000	400220	358650	10023000	6589600	3156200	1.2857	16.5309	4.04709	up
pmf0175	C10H22O	2-Decanol	Others	Saccharides and Alcohols	9652400	10096000	11313000	9561300	9859150	10157000	0.54466	0.952225	-0.0706252	insig
pmf0174	C10H22O	1-Decanol	Others	Saccharides and Alcohols	9651100	10532000	10959000	9690400	9916700	10143000	0.642734	0.955302	-0.0659717	insig
mws0987	C10H8O2	6-MethylCoumarin	Lignans and Coumarins	Coumarins	27559	27485	32958	15396	17708	20020	1.23299	0.603668	-0.728173	insig
pme0128	C6H12N2O3	L-Alanyl-L-Alanine	Amino acids and derivatives	Amino acids and derivatives	21185	11029	14886	12840	11779	10718	0.709563	0.750255	-0.414547	insig
mws0005	C10H12N2	Tryptamine	Alkaloids	Plumerane	14516	8766.8	10563	41163	27692	14221	1.02585	2.45454	1.29545	up
mws0102	C9H7NO2	Indole-5-carboxylic acid	Alkaloids	Plumerane	12875	8337.2	11343	48082	30277.5	12473	0.978858	2.79011	1.48032	insig
mws1417	C9H7NO2	Indole-3-carboxylic acid	Alkaloids	Plumerane	28083	12902	15345	96472	62440.5	28409	1.06467	3.32543	1.73354	up
mws1550	C6H11NO2S	S-Allyl-L-cysteine	Amino acids and derivatives	Amino acids and derivatives	9	9	9	167060	161760	156460	1.32738	17973.3	14.1336	up
pme3382	C6H11NO4	N-Acetyl-L-threonine	Amino acids and derivatives	Amino acids and derivatives	60331	66977	60051	171520	134610	97700	1.20692	2.15538	1.10794	up
mws1346	C6H11NO4	DL-2-Aminoadipic acid	Alkaloids	Alkaloids	561850	678000	884800	1921500	1348610	775720	0.945375	1.90423	0.92921	insig
pme2914	C6H10O5	3-Hydroxy-3-methylpentane-1,5-dioic acid	Amino acids and derivatives	Amino acids and derivatives	488500	749970	890500	3747900	2709100	1670300	1.21133	3.81748	1.93262	up
pmf0440	C10H10O2	4-MethoxycinnaMaldehyde	Phenolic acids	Phenolic acids	224470	193550	102110	191910	134945	77980	0.473035	0.778334	-0.361538	insig
pme1419	C6H13NO2S	L-Methionine methyl ester	Amino acids and derivatives	Amino acids and derivatives	19385	17151	11647	75362	51809.5	28257	1.14211	3.2258	1.68965	up
mws0159	C9H8O3	Phenylpyruvic acid	Organic acids	Organic acids	15381	16136	12225	22550	18399.5	14249	0.749183	1.26191	0.33561	insig
Lmmn001643	C9H8O3	2-Hydroxycinnamic acid	Organic acids	Organic acids	124160	291350	236900	304820	294200	283580	0.753546	1.35283	0.435981	insig
pmb0142	C9H8O3	Caffeic aldehyde	Phenolic acids	Phenolic acids	49308	37057	41297	40275	39340	38405	0.505289	0.924472	-0.113298	insig
pme1439	C9H8O3	p-Coumaric acid	Phenolic acids	Phenolic acids	38340	41664	44290	74916	67434	59952	1.26567	1.62761	0.702754	insig
Lmbn002739	C9H8O3	3-Hydroxycinnamic Acid	Phenolic acids	Phenolic acids	164220	326890	292030	326750	297395	268040	0.465276	1.13924	0.188073	insig
pme2435	C6H12O5	L-Fucose	Others	Saccharides and Alcohols	42613	39805	82477	147770	112258	76747	1.03992	2.04236	1.03024	up
mws0898	C10H12O2	Isoeugenol	Phenolic acids	Phenolic acids	37869	41284	44392	124360	107141	89922	1.29651	2.60167	1.37944	up
pme2617	C5H11NO3S	L-Methionine Sulfoxide	Amino acids and derivatives	Amino acids and derivatives	8700100	7817800	7931800	8270200	8362650	8455100	0.495553	1.0261	0.0371778	insig
pme0021	C9H11NO2	L-Phenylalanine	Amino acids and derivatives	Amino acids and derivatives	7690300	7175800	7503100	62001000	52363500	42726000	1.31903	7.02262	2.81201	up
pme0282	C8H6O4	Phthalic acid	Organic acids	Organic acids	137550	115620	84367	120920	94315.5	67711	0.523039	0.838268	-0.254516	insig
pme0281	C8H6O4	Terephthalic acid	Phenolic acids	Phenolic acids	1618200	1697600	1319900	1449800	1328200	1206600	0.843926	0.859547	-0.218352	insig
mws0344	C5H10O6	D-Xylonic acid	Organic acids	Organic acids	12655000	11040000	15261000	13104000	12371500	11639000	0.239236	0.952729	-0.0698626	insig
mws0467	C9H10O3	3-(4-Hydroxyphenyl)-propionic acid	Phenolic acids	Phenolic acids	9	5931.8	5787.8	55349	36952.5	18556	0.88109	9.4519	3.2406	insig
mws0851	C8H15NaO2	Sodium Valproate	Others	Others	1991800	1742600	1813300	2038900	1974600	1910300	0.812494	1.06779	0.0946332	insig
Zmjp000624	C8H9NO3	Pyridoxal	Others	Vitamin	56900	60348	47896	29597	39078.5	48560	0.996181	0.709899	-0.494315	insig
mws2125	C3H5O6P	Phosphoenolpyruvate	Organic acids	Organic acids	15323	12072	18791	40008	26754	13500	0.764961	1.7378	0.797262	insig
pme2598	C8H8O4	3,4-Dihydroxybenzeneacetic acid	Phenolic acids	Phenolic acids	87954	109660	51875	76531	55412.5	34294	0.733556	0.666312	-0.58573	insig
mws0028	C8H8O4	Vanillic acid	Phenolic acids	Phenolic acids	117950	58866	39979	232900	165465	98030	0.967976	2.2897	1.19516	insig
Hmbp001276	C8H8O4	Gallacetophenone	Phenolic acids	Phenolic acids	3018600	2245800	2578600	1303300	1001235	699170	1.22818	0.382979	-1.38466	down
Zmsp001834	C8H8O4	2,6-Dimethoxy-1,4-benzoquinone	Quinones	Quinones	2759400	2176500	2601600	1360400	1004975	649550	1.19773	0.39999	-1.32196	down
pme1383	C8H11NO3	Pyridoxine	Others	Vitamin	109460	174320	105270	563220	475960	388700	1.26543	3.67017	1.87585	up
pme0181	C7H11N3O2	3-Methyl-L-Histidine	Amino acids and derivatives	Amino acids and derivatives	14246	32453	18797	42002	46523	51044	1.12155	2.13095	1.0915	up
mws0024	C7H6O5	Gallic acid	Tannins	Tannin	82540	73360	82670	183540	133029	82518	0.93297	1.67283	0.742291	insig
pme0253	C8H15NO3	N-Acetyl-L-leucine	Amino acids and derivatives	Amino acids and derivatives	26095	26980	18971	1862600	1129115	395630	1.28432	47.0164	5.55509	up
pme3009	C6H6O6	Trans-Citridic acid	Organic acids	Organic acids	2659400	3180200	2857000	1599300	1933700	2268100	1.16486	0.667054	-0.584125	insig
MA10039492	C6H6O6	Dehydroascorbic acid	Others	Vitamin	530880	701110	1014300	1569700	994915	420130	0.282497	1.32874	0.410063	insig
mws0154	C7H10O5	Shikimic acid	Organic acids	Organic acids	3828100	7113600	8127500	18127000	11954800	5782600	0.76766	1.88075	0.911308	insig
mws0242	C8H14O4	Suberic Acid	Organic acids	Organic acids	28341	27760	23881	70332	64968.5	59605	1.30729	2.43687	1.28503	up
mws1401	C7H14N2O3	L-Theanine	Amino acids and derivatives	Amino acids and derivatives	25755	12637	21234	88100	88879.5	89659	1.28626	4.47185	2.16087	up
Zmyn000155	C7H14N2O3	N-α-Acetyl-L-ornithine	Amino acids and derivatives	Amino acids and derivatives	40592	25110	49475	513320	373070	232820	1.28621	9.7173	3.28056	up
mws0260	C6H14N4O2	L-Arginine	Amino acids and derivatives	Amino acids and derivatives	379990	402190	351760	9503300	6660250	3817200	1.30243	17.6206	4.13919	up
pme2559	C6H9NO5	N-Acetyl-L-Aspartic Acid	Amino acids and derivatives	Amino acids and derivatives	39196	33494	36580	59035	52395.5	45756	1.1997	1.43851	0.52458	insig
pme0008	C6H13N3O3	L-Citrulline	Amino acids and derivatives	Amino acids and derivatives	55118	41924	53734	168970	138480	107990	1.2712	2.75535	1.46223	up
Hmfn000531	C6H8O6	L-Ascorbic acid (Vitamin C)	Others	Vitamin	1692100	3860100	2507500	38392	148396	258400	1.23388	0.0552363	-4.17824	down
mws4175	C6H8O6	D-Glucurono-6,3-lactone	Others	Saccharides and Alcohols	211850	479590	282970	67497	97393.5	127290	1.18813	0.299854	-1.73767	down
pmb3101	C7H12O5	2-Isopropylmalic Acid	Organic acids	Organic acids	350480	362830	389120	704400	542985	381570	0.938071	1.4776	0.56326	insig
pme2024	C10H12N2O	Serotonin	Alkaloids	Plumerane	16801	26288	28904	29919	20588.5	11258	0.392771	0.857938	-0.221055	insig
mws1013	C9H6O4	Esculetin	Lignans and Coumarins	Coumarins	73861	130030	63688	153360	94498	35636	0.0926778	1.05948	0.0833533	insig
pme1021	C6H10O6	D-Glucono-1,5-lactone	Others	Saccharides and Alcohols	46717	57721	62712	67462	42099.5	16737	0.599248	0.7556	-0.404306	insig
mws1195	C10H10O3	p-Coumaric acid methyl ester	Phenolic acids	Phenolic acids	122890	156540	113870	114470	85152	55834	0.955285	0.649519	-0.622555	insig
mws0009	C10H10O3	Coniferaldehyde	Phenolic acids	Phenolic acids	105980	125170	101800	100660	68226.5	35793	0.905889	0.614745	-0.701939	insig
mws0981	C6H5N5O2	Isoxanthopterin	Nucleotides and derivatives	Nucleotides and derivatives	14087	16254	14908	14488	13552.5	12617	0.916525	0.898528	-0.154364	insig
mws2212	C9H8O4	Caffeic acid	Phenolic acids	Phenolic acids	165870	128270	172550	355830	260470	165110	0.937706	1.67437	0.743615	insig
pmf0138	C6H12O6	D-Mannose*	Others	Saccharides and Alcohols	11678000	15845000	16724000	15590000	12028100	8466200	0.626027	0.81552	-0.294208	insig
pme0516	C6H12O6	Inositol	Others	Saccharides and Alcohols	637700	488060	488420	566300	440570	314840	0.660847	0.818812	-0.288396	insig
mws1164	C6H12O6	D-Fructose*	Others	Saccharides and Alcohols	10308000	16270000	15607000	16160000	13235500	10311000	0.200305	0.941247	-0.0873549	insig
mws4170	C6H12O6	D-Glucose*	Others	Saccharides and Alcohols	10304000	17289000	15339000	16177000	13408000	10639000	0.198738	0.936924	-0.0939968	insig
pmf0139	C6H12O6	D-Galactose*	Others	Saccharides and Alcohols	9269200	13186000	15604000	14804000	10962900	7121800	0.402686	0.864146	-0.210653	insig
mws0663	C7H8N4O2	1,7-Dimethylxanthine	Nucleotides and derivatives	Nucleotides and derivatives	5970.4	3439	7800.1	3101.2	4657.2	6213.2	0.362626	0.811854	-0.300708	insig
mws0093	C10H12O3	Coniferyl alcohol	Phenolic acids	Phenolic acids	508900	498790	328320	82338	84638	86938	1.31137	0.190054	-2.39552	down
mws0250	C9H11NO3	L-Tyrosine	Amino acids and derivatives	Amino acids and derivatives	903500	644360	485370	10202000	7507800	4813600	1.28991	11.0776	3.46958	up
Hmtn001288	C9H10O4	Methyl 2,4-dihydroxyphenylacetate	Phenolic acids	Phenolic acids	2447.3	9	4822	257240	143300	29361	1.06497	59.0662	5.88426	up
mws1350	C9H10O4	Syringaldehyde; 4-Hydroxy-3,5-Dimethoxybenzaldehyde	Phenolic acids	Phenolic acids	662450	642310	560190	672940	619595	566250	0.047235	0.996694	-0.00477704	insig
pme2237	C6H14O6	Dulcitol*	Others	Saccharides and Alcohols	142690	133390	128390	205660	223965	242270	1.29586	1.66117	0.732203	insig
mws1155	C6H14O6	D-Mannitol*	Others	Saccharides and Alcohols	39516	33469	34443	38401	52518.5	66636	0.978721	1.46661	0.55249	insig
mws0214	C6H14O6	D-Sorbitol	Others	Saccharides and Alcohols	158890	131350	175700	205370	212550	219730	1.18011	1.36852	0.452621	insig
pme2596	C8H9NO4	4-Pyridoxic acid	Others	Vitamin	25386	56832	34442	47636	39382	31128	0.111985	1.01274	0.0182608	insig
Zmgn000447	C3H7O7P	3-Phospho-D-glyceric acid	Others	Saccharides and Alcohols	71807	190530	234570	87880	99595	111310	0.625402	0.60129	-0.733868	insig
mws0752	C11H22O2	Undecylic Acid	Lipids	Free fatty acids	336200	325080	285640	540230	554755	569280	1.30252	1.75756	0.813571	insig
pmn001492	C11H8O3	Ayapin	Lignans and Coumarins	Coumarins	81396	84241	83806	124360	111753	99146	1.20573	1.34403	0.426566	insig
pme0137	C7H12N2O4	N-Acetyl-L-Glutamine	Amino acids and derivatives	Amino acids and derivatives	756970	963490	985180	1370400	1168530	966660	0.921918	1.29566	0.373687	insig
mws0237	C9H16O4	Azelaic acid	Organic acids	Organic acids	1341600	1482000	1337300	2661500	2262900	1864300	1.2046	1.63155	0.70624	insig
pmn001380	C9H16O4	Eucommiol	Others	Others	108610	96188	99933	220370	185070	149770	1.23333	1.82197	0.865497	insig
mws0736	C8H16N2O3	N-Glycyl-L-leucine*	Amino acids and derivatives	Amino acids and derivatives	731930	534850	515170	2731500	2312800	1894100	1.29452	3.89371	1.96115	up
mws5041	C8H16N2O3	L-Glycyl-L-isoleucine*	Amino acids and derivatives	Amino acids and derivatives	616130	421350	426690	2018800	1736100	1453400	1.28962	3.55717	1.83073	up
pme0122	C8H16N2O3	N6-Acetyl-L-lysine	Amino acids and derivatives	Amino acids and derivatives	116090	139390	155520	534620	387615	240610	1.1887	2.82931	1.50045	up
pme3388	C7H16N4O2	Homoarginine	Amino acids and derivatives	Amino acids and derivatives	5399.3	5241.6	4971.9	151740	109692	67644	1.31053	21.0773	4.39762	up
Zmjp000182	C7H16N4O2	N-Monomethyl-L-arginine	Amino acids and derivatives	Amino acids and derivatives	28102	20286	21257	1010800	665795	320790	1.29793	28.6795	4.84195	up
mws0193	C7H15N3O3	L-Homocitrulline	Amino acids and derivatives	Amino acids and derivatives	27180	18979	23379	22533	22173	21813	0.190596	0.956585	-0.0640351	insig
pme0278	C7H14N2O4	2,6-Diaminooimelic acid	Amino acids and derivatives	Amino acids and derivatives	260620	151250	159760	593630	517310	440990	1.2436	2.71492	1.44091	up
mws0597	C10H9NO3	5-Hydroxyindole-3-acetic acid	Alkaloids	Plumerane	9887.6	7185.3	9188.8	9	3698.85	7388.7	0.683958	0.422537	-1.24285	insig
mws0281	C6H8O7	Citric Acid	Organic acids	Organic acids	12242000	11643000	14674000	21749000	19970500	18192000	1.2423	1.55376	0.635765	insig
Zmyn000453	C6H8O7	Isocitric Acid	Organic acids	Organic acids	3648400	2899400	3967300	5913100	5991150	6069200	1.26487	1.7093	0.773405	insig
Hmjp002337	C10H8O4	Isoscopoletin (6-Hydroxy-7-Methoxycoumarin)	Lignans and Coumarins	Coumarins	1000400	837980	800890	166540	295615	424690	1.19076	0.336019	-1.57339	down
pme2993	C10H8O4	Scopoletin (7-Hydroxy-5-methoxycoumarin)	Lignans and Coumarins	Coumarins	1912300	1328600	1312200	725570	750450	775330	1.24607	0.494465	-1.01606	down
mws0277	C7H12O6	Quinic Acid	Organic acids	Organic acids	6165000	5434000	7363200	10162000	10815500	11469000	1.26325	1.71111	0.774937	insig
mws1515	C13H20O	α-Ionone	Others	Others	7273	11708	12568	12375	9680.55	6986.1	0.228209	0.920525	-0.119471	insig
pme2743	C10H11NO3	N-Phenylacetylglycine	Amino acids and derivatives	Amino acids and derivatives	130730	109870	81047	43107	48550	53993	1.23814	0.452826	-1.14297	down
mws1189	C6H10O7	D-Galacturonic acid*	Organic acids	Organic acids	33159	56600	56246	163940	133465	102990	1.21408	2.74234	1.45541	up
pme3705	C6H10O7	D-Glucoronic acid*	Others	Saccharides and Alcohols	46240	74419	53052	244940	157940	70939	0.998434	2.72763	1.44765	insig
mws0014	C10H10O4	Ferulic acid	Phenolic acids	Phenolic acids	490500	236020	294100	561040	429905	298770	0.543215	1.26366	0.337606	insig
pme0534	C6H12O7	Gluconic acid	Others	Saccharides and Alcohols	1512000	1483400	2098700	1945800	1651300	1356800	0.0949236	0.972478	-0.0402625	insig
pme3827	C9H11NO4	3,4-Dihydroxy-L-phenylalanine (L-Dopa)	Amino acids and derivatives	Amino acids and derivatives	9	9	9	716950	567985	419020	1.32677	63109.4	15.9456	up
mws0027	C9H10O5	Syringic acid	Phenolic acids	Phenolic acids	106230	66431	55662	318940	238960	158980	1.19065	3.13976	1.65066	up
mws0923	C9H10ClNO2	L-2-chlorophenylalanine	Amino acids and derivatives	Amino acids and derivatives	2452700	2203800	2306300	2368800	2377700	2386600	0.513974	1.02446	0.0348616	insig
pmb2640	C12H24O2	Dodecanoic acid (Lauric acid)	Lipids	Free fatty acids	88287	72942	98564	108460	113475	118490	1.12486	1.31037	0.389974	insig
pme0266	C10H18O4	Sebacate	Organic acids	Organic acids	1142.6	2087.8	1757.6	2342.1	2311.45	2280.8	0.930547	1.39021	0.475299	insig
mws5037	C9H18N2O3	L-Alanyl-L-leucine	Amino acids and derivatives	Amino acids and derivatives	9	5053.6	5691.6	9	3528.9	7048.8	0.00464246	0.984425	-0.0226473	insig
mws0018	C10H26N4	Spermine	Alkaloids	Phenolamine	22971000	21420000	24118000	23256000	23576000	23896000	0.590327	1.03239	0.0459879	insig
Zmbp002538	C11H12N2O2	1-Methoxy-indole-3-acetamide	Alkaloids	Alkaloids	571140	357540	408250	7156100	4732050	2308000	1.2672	10.6185	3.4085	up
mws0282	C11H12N2O2	L-Tryptophan	Amino acids and derivatives	Amino acids and derivatives	4076500	3090200	3099900	39433000	27130500	14828000	1.27155	7.92779	2.98692	up
Lmln010063	C14H22O	2,6-Di-tert-butylphenol	Phenolic acids	Phenolic acids	589230	497850	292170	498380	373545	248710	0.4549	0.812496	-0.299568	insig
Zmgn002106	C11H13NO3	N-Acetyl-L-phenylalanine	Amino acids and derivatives	Amino acids and derivatives	37306	13149	29142	4461500	3550400	2639300	1.31745	133.814	7.06409	up
mws1014	C10H8O5	Fraxetin (7,8-Dihydroxy-6-methoxycoumarin)	Lignans and Coumarins	Coumarins	1385000	1369500	1276800	810790	979145	1147500	1.11982	0.728657	-0.456688	insig
mws1212	C11H12O4	Methyl ferulate	Phenolic acids	Phenolic acids	9	9	9	139490	195960	252430	1.32686	21773.3	14.4103	up
pme3443	C11H12O4	Sinapinaldehyde	Phenolic acids	Phenolic acids	648110	594120	538560	378400	375115	371830	1.29487	0.631936	-0.66215	insig
pmb2620	C11H12O4	3,4-Dimethoxycinnamic acid	Phenolic acids	Phenolic acids	2272.1	2419.9	1585.8	5025.7	3555.5	2085.3	0.843426	1.69908	0.764756	insig
Zmpn000199	C6H10O8	D-Galactaric acid*	Others	Saccharides and Alcohols	542030	498090	803630	871960	712610	553260	0.496609	1.1595	0.213504	insig
Zmyn000108	C6H10O8	D-Saccharic acid*	Others	Saccharides and Alcohols	609160	557230	746850	924180	730890	537600	0.430801	1.14605	0.196671	insig
Hmcn000192	C7H14O7	Sedoheptulose	Others	Saccharides and Alcohols	572860	430420	623160	653600	562180	470760	0.197435	1.03695	0.0523489	insig
mws0853	C11H14O4	Sinapyl alcohol	Phenolic acids	Phenolic acids	231090	235140	196450	186500	288330	390160	0.60152	1.30529	0.384371	insig
pme3437	C10H12O5	Eudesmic acid (3,4,5-trimethoxybenzoic acid)	Phenolic acids	Phenolic acids	9	3119.4	3482	47200	35040.5	22881	0.972217	15.9024	3.99118	insig
Lmlp001416	C10H12O5	Oresbiusin A	Phenolic acids	Phenolic acids	2115800	2567900	2218500	1950900	1559650	1168400	1.0529	0.677893	-0.560871	insig
mws0863	C5H11O7P	2-Deoxyribose-5'-phosphate	Nucleotides and derivatives	Nucleotides and derivatives	11212	11141	15086	26472	20309	14146	0.996548	1.62737	0.70254	insig
pmb2507	C5H11O7P	2-Deoxyribose-1-phosphate	Nucleotides and derivatives	Nucleotides and derivatives	257810	126450	149860	1220200	727070	233940	1.01252	4.08375	2.02989	up
mws1423	C14H14O2	Dihydropinosylvin	Others	Stilbene	47383	39141	45823	199720	284430	369140	1.30359	6.44737	2.68871	up
mws0751	C13H26O2	Tridecanoic Acid	Lipids	Free fatty acids	2314.6	2686.2	3393.8	3579.4	5197.45	6815.5	1.08144	1.85743	0.893305	insig
pme0170	C8H16N4O3	N-Acetyl-L-Arginine	Amino acids and derivatives	Amino acids and derivatives	80239	73408	46799	335590	250765	165940	1.22526	3.75311	1.90808	up
mws5045	C12H24O3	12-Hydroxydodecanoic acid	Lipids	Free fatty acids	5428.3	5474.3	6475.8	9734.4	7000.95	4267.5	0.359516	1.20856	0.27329	insig
pme2566	C8H14N2O5	5-L-Glutamyl-L-amino acid	Amino acids and derivatives	Amino acids and derivatives	12230	3110.4	7931.9	25149	20786.5	16424	1.07168	2.67956	1.422	up
mws0677	C12H14N2O2	N-Acetyl-5-hydroxytryptamine	Alkaloids	Alkaloids	27603	26958	34012	96365	86174.5	75984	1.30743	2.91876	1.54536	up
Lmrj001698	C9H18N2O4	L-Seryl-L-Isoleucine	Amino acids and derivatives	Amino acids and derivatives	1048300	681110	704480	1512000	1477750	1443500	1.21362	1.82147	0.865101	insig
mws1337	C9H17NO5	D-Pantothenic Acid	Others	Vitamin	1121200	1128300	1421000	1448300	1547400	1646500	1.09101	1.26473	0.338832	insig
pme1228	C11H12N2O3	5-Hydroxy-L-tryptophan	Amino acids and derivatives	Amino acids and derivatives	57924	68091	65998	98731	66631	34531	0.100772	1.04104	0.058024	insig
mws4174	C8H15NO6	N-Acetyl-D-mannosamine	Others	Saccharides and Alcohols	221650	527950	214620	210040	199200	188360	0.749504	0.619776	-0.690182	insig
mws2608	C8H15NO6	N-Acetyl-D-galactosamine	Others	Saccharides and Alcohols	169320	344860	136080	139460	146645	153830	0.663628	0.676552	-0.563726	insig
mws5042	C11H14N2O3	L-Glycyl-L-phenylalanine	Amino acids and derivatives	Amino acids and derivatives	884990	731240	615970	2501300	2172750	1844200	1.28382	2.9201	1.54602	up
mws0520	C11H13NO4	N-Acetyl-L-tyrosine	Amino acids and derivatives	Amino acids and derivatives	7512.3	7026.7	9185.4	366740	221880	77020	1.2739	28.0572	4.8103	up
mws4085	C11H12O5	Sinapic acid	Phenolic acids	Phenolic acids	319440	348250	374620	779970	820900	861830	1.31834	2.36273	1.24046	up
pmp000452	C13H20O3	Annuionone D	Others	Others	154600	146090	148910	249980	305820	361660	1.27122	2.04061	1.029	up
mws1429	C13H20O3	Vomifoliol	Terpenoids	Monoterpenoids	14230	13178	28594	132190	101189	70188	1.25639	5.42065	2.43846	up
pmn001493	C14H10O3	Dengibsin	Others	Others	65068	27584	23460	2903900	4050250	5196600	1.31296	104.647	6.70938	up
Cmsp002787	C11H14O5	3,4'-Dihydroxy-3',5'-dimethoxypropiophenone	Phenolic acids	Phenolic acids	3729500	3308800	2377100	2040600	2907250	3773900	0.26752	0.926328	-0.110405	insig
pme1194	C9H13N3O4	2'-Deoxycytidine	Nucleotides and derivatives	Nucleotides and derivatives	58057	91006	148160	575530	453295	331060	1.23503	4.5753	2.19387	up
mws2105	C14H12O3	Benzyl salicylate	Phenolic acids	Phenolic acids	11415	20594	9541.8	28899	73704.5	118510	1.13264	5.32152	2.41184	up
mws0021	C14H12O3	Resveratrol	Others	Stilbene	12721	4662.6	6866.1	733190	1047495	1361800	1.31713	129.589	7.0178	up
Cmsp008043	C15H16O2	Dihydropinosylvin methyl ether	Others	Stilbene	172420	115530	126950	4295300	6589050	8882800	1.31842	47.6432	5.5742	up
mws0119	C14H28O2	Myristic Acid	Lipids	Free fatty acids	8509400	10778000	11507000	18707000	17640500	16574000	1.24967	1.71854	0.781186	insig
pma6455	C5H11O8P	Ribulose-5-phosphate	Others	Saccharides and Alcohols	15788	6049.7	18399	38296	38383.5	38471	1.15299	2.86183	1.51694	up
Cmsn005615	C14H14O3	3,3',5-Trihydroxybibenzyl	Others	Stilbene	3483700	3985000	4412200	10829000	8413850	5998700	1.18471	2.12455	1.08716	up
Zmhn003607	C14H14O3	Dihydroresveratrol	Others	Stilbene	2510900	2922300	3619900	9363400	6948600	4533800	1.14622	2.30261	1.20327	up
mws0474	C12H22O4	Dodecanedioic aicd	Organic acids	Organic acids	1182.5	1814.9	1563.2	2402.4	2173.1	1943.8	1.04881	1.42948	0.515493	insig
pmb0490	C13H18N2O2	p-Coumaroylputrescine	Alkaloids	Phenolamine	60190	72463	87403	61685	61582.5	61480	0.793383	0.839548	-0.252316	insig
mws4176	C12H16N2O3	L-Alanyl-L-Phenylalanine	Amino acids and derivatives	Amino acids and derivatives	287370	209170	249590	625050	545935	466820	1.26926	2.19507	1.13426	up
pmn001669	C12H14O5	Methyl sinapate	Phenolic acids	Phenolic acids	8935.4	10331	11626	13544	16647	19750	1.16291	1.61661	0.692973	insig
mws0221	C6H12N2O4S2	L-Cystine	Amino acids and derivatives	Amino acids and derivatives	482360	507830	444100	216730	177045	137360	1.28385	0.370312	-1.43319	down
HJAP106	C12H11N5O	N6-(4-hydroxybenzyl)adnine riboside	Nucleotides and derivatives	Nucleotides and derivatives	9	9	9	8897	8488.55	8080.1	1.32732	943.172	9.88138	up
mws1383	C12H10N4O2	Lumichrome	Alkaloids	Alkaloids	8198.8	5666	5430	21537	15432	9326.9	1.10674	2.3994	1.26267	up
pme0264	C10H14N2O5	Thymidine	Nucleotides and derivatives	Nucleotides and derivatives	61860	87361	148430	1377000	912940	448880	1.24355	9.20145	3.20186	up
Cmsn006847	C15H14O3	9,10-Dihydro-2-methoxy-4,5-phenanthrenediol	Quinones	PhenAnthraquinones	43167	20180	25379	2265500	4335850	6406200	1.31447	146.604	7.19578	up
Lmtn005519	C15H14O3	4-Methoxy-9,10-dihydrophenanthrene-2,5-diphenol	Quinones	PhenAnthraquinones	800010	480510	897300	41960000	40426000	38892000	1.32424	55.6878	5.79929	up
Hmlp005401	C15H14O3	4,5-Dihydroxy-2-methoxy-9,10-dihydrophenanthrene	Quinones	PhenAnthraquinones	5515.9	3640.8	4368	226940	414840	602740	1.31682	92.0183	6.52385	up
pmp001124	C15H14O3	Hircinol	Quinones	PhenAnthraquinones	9	9	9	217010	392895	568780	1.32597	43655	15.4139	up
Hmdp008314	C15H14O3	Coelonin	Quinones	PhenAnthraquinones	7390.6	3433.4	5285.6	218460	409310	600160	1.31156	76.2235	6.25216	up
Hmdp007537	C15H14O3	Lusianthridin	Quinones	PhenAnthraquinones	9	9	9	33620	42427	51234	1.32704	4714.11	12.2028	up
mws0359	C15H30O2	Pentadecanoic Acid	Lipids	Free fatty acids	1057800	1112300	1039100	1559500	1347850	1136200	1.0093	1.25999	0.333409	insig
ML10180524	C9H13N3O5	Cytarabine	Nucleotides and derivatives	Nucleotides and derivatives	318290	362470	356140	2575500	1817600	1059700	1.26026	5.25875	2.39472	up
pme3732	C9H13N3O5	Cytidine	Nucleotides and derivatives	Nucleotides and derivatives	869390	842470	1015300	5144500	4063850	2983200	1.29558	4.47042	2.16041	up
mws0248	C9H12N2O6	Uridine	Nucleotides and derivatives	Nucleotides and derivatives	777990	669660	648790	1536200	1414900	1293600	1.29791	2.02472	1.01772	up
mws0976	C9H12N2O6	β-Pseudouridine	Nucleotides and derivatives	Nucleotides and derivatives	67539	44725	42671	94403	78506.5	62610	0.995433	1.52012	0.604183	insig
Hmdp008975	C15H16O3	Batatasin IV	Others	Others	846750	869770	1637600	4149600	4608300	5067000	1.27658	4.12177	2.04326	up
pmf0390	C15H16O3	Batatasin III	Others	Others	271130	340410	283260	6875400	9272700	11670000	1.32055	31.0886	4.95831	up
mws0124	C13H14N2O3	N-(3-Indolylacetyl)-L-alanine	Amino acids and derivatives	Amino acids and derivatives	9	9	9	77467	50062.5	22658	1.32252	5562.5	12.4415	up
pmb2591	C13H14N2O3	N-Acetyl-L-Tryptophan	Amino acids and derivatives	Amino acids and derivatives	64715	20330	69180	29785000	20533000	11281000	1.31406	399.41	8.64173	up
Lmrj002087	C10H18N2O5	L-Isoleucyl-L-Aspartate	Amino acids and derivatives	Amino acids and derivatives	364160	236850	250500	3332200	2707950	2083700	1.30924	9.54052	3.25407	up
pme2563	C8H14N2O5S	γ-Glu-Cys	Amino acids and derivatives	Amino acids and derivatives	13543	18696	12212	3956.9	6783.85	9610.8	1.09319	0.457842	-1.12708	down
mws1715	C10H13N5O3	Cordycepin (3'-Deoxyadenosine)	Nucleotides and derivatives	Nucleotides and derivatives	14666	14670	17003	204770	156070	107370	1.30917	10.104	3.33686	up
pme3961	C10H13N5O3	2'-Deoxyadenosine	Nucleotides and derivatives	Nucleotides and derivatives	1137200	1503300	2065400	15935000	12044150	8153300	1.28736	7.67812	2.94075	up
pme2776	C10H12N4O4	2'-Deoxyinosine	Nucleotides and derivatives	Nucleotides and derivatives	82508	114240	156850	1203600	904430	605260	1.28346	7.67337	2.93986	up
Lmhn003373	C11H10O7	p-Hydroxybenzoylmalic acid	Phenolic acids	Phenolic acids	9	9	3296.8	5220	2614.5	9	0.470741	2.36621	1.24258	insig
Hmln005580	C15H10O4	Cymbinodin A	Quinones	PhenAnthraquinones	9	9	9	1597	1570.3	1543.6	1.32738	174.478	7.4469	up
Lmcn009122	C16H30O2	(7Z)-Hexadecenoic acid*	Lipids	Free fatty acids	12394	11161	12207	18087	17453	16819	1.30479	1.4641	0.55001	insig
mws0361	C16H30O2	Palmitoleic Acid*	Lipids	Free fatty acids	7879.4	5988.5	9105.5	10637	10475	10313	1.07953	1.36789	0.451948	insig
Hmln005329	C15H12O4	Ephemeranthoquinone B	Quinones	PhenAnthraquinones	1745.2	1961.4	6939.7	9904.6	34103.8	58303	1.14329	9.61004	3.26454	up
mws1359	C16H16O3	Pterostilbene	Others	Stilbene	999.43	1857.3	965.05	6847.1	7501.55	8156	1.28424	5.88853	2.55791	up
mws0120	C8H20NO6P	Choline Alfoscerate	Lipids	PC	4897100	3843600	5436000	2133200	2073700	2014200	1.27869	0.438826	-1.18828	down
mws1090	C6H13O9P	Glucose-1-phosphate*	Others	Saccharides and Alcohols	2272600	1361600	1699900	1936200	1686500	1436800	0.133486	0.94852	-0.0762501	insig
mws0866	C6H13O9P	D-Glucose 6-phosphate*	Others	Saccharides and Alcohols	2119100	1556400	1500800	1725400	1639650	1553900	0.227056	0.950283	-0.0735708	insig
pme3313	C6H13O9P	D-Fructose 6-phosphate*	Others	Saccharides and Alcohols	1148200	681400	617650	836500	795300	754100	0.0422867	0.974931	-0.0366279	insig
Zmhn004045	C15H16O4	Tristin	Phenolic acids	Phenolic acids	214490	170200	362050	392360	423005	453650	1.063	1.69941	0.765031	insig
Zmhn003913	C15H16O4	Dendrosinen B	Others	Others	301640	279400	295720	220310	566425	912540	0.696367	1.93813	0.954665	insig
Zmpn000095	C6H15O9P	Sorbitol-6-phosphate	Others	Saccharides and Alcohols	15120	10347	14392	17506	27165	36824	1.08826	2.04458	1.03181	up
Hmjp000461	C10H16O8	3-O-Glucoside-3-hydroxy-y-butyrolactone	Others	Others	48796	25770	27833	29859	29704.5	29550	0.30108	0.870258	-0.200486	insig
Lmlp003161	C14H20N2O3	N-Feruloylputrescine	Alkaloids	Phenolamine	147290	463210	723880	153780	113694	73609	1.0074	0.255612	-1.96797	down
Hmsn000210	C17H30O2	Methyl 7,10-hexadecadienoate	Lipids	Free fatty acids	10391000	10823000	10576000	7498100	8564450	9630800	1.10028	0.808221	-0.307178	insig
pme1184	C10H13N5O4	2'-Deoxyguanosine	Nucleotides and derivatives	Nucleotides and derivatives	246500	394350	585460	5817900	4166900	2515900	1.2727	10.1938	3.34961	up
pme0230	C10H13N5O4	Adenosine	Nucleotides and derivatives	Nucleotides and derivatives	2941800	2507700	2768200	4227600	4513650	4799700	1.29662	1.64778	0.720522	insig
pme2890	C8H16N2O4S2	L-Homocystine	Amino acids and derivatives	Amino acids and derivatives	153930	150210	139670	179660	222185	264710	1.14599	1.50189	0.586782	insig
mws1060	C10H12N4O5	9-(Arabinosyl)hypoxanthine	Nucleotides and derivatives	Nucleotides and derivatives	122940	65698	152080	6131300	4177400	2223500	1.30108	36.7817	5.20092	up
pmp000087	C13H16O6	2-Feruloyl-sn-glycerol	Phenolic acids	Phenolic acids	141430	255250	238300	65206	60942	56678	1.26911	0.287924	-1.79624	down
mws0383	C17H32O2	10-Heptadecenoic Acid	Lipids	Free fatty acids	490050	599910	583150	2054800	1877650	1700500	1.31367	3.36675	1.75136	up
pmp000344	C15H10O5	3',4',7-Trihydroxyflavone	Flavonoids	Flavonoid	6337.1	9	2508.6	31126	19867.5	8608.9	0.875416	6.73115	2.75085	insig
pmp000571	C15H10O5	Apigenin	Flavonoids	Flavonoid	9	9	9	33207	34378.5	35550	1.32742	3819.83	11.8993	up
Cmsp007094	C16H14O4	Nudol	Quinones	PhenAnthraquinones	32676	33796	28061	120200	146345	172490	1.31044	4.64425	2.21545	up
mws1297	C13H18O6	Benzyl glucoside	Phenolic acids	Phenolic acids	16812	14445	7050.4	17245	14922	12599	0.4479	1.1686	0.22478	insig
pme3475	C15H12O5	Butin	Flavonoids	Dihydroflavone	1834600	1655200	2213000	2611500	3071400	3531300	1.19478	1.61573	0.692188	insig
pme2960	C15H12O5	Naringenin chalcone*	Flavonoids	Chalcones	221820	675570	955500	1099200	3004650	4910100	1.04632	4.86481	2.28238	up
mws0914	C15H12O5	Pinobanksin*	Flavonoids	Dihydroflavonol	175630	562170	723240	887760	2279780	3671800	1.05085	4.68114	2.22686	up
pme0376	C15H12O5	Naringenin (5,7,4'-Trihydroxyflavanone)*	Flavonoids	Dihydroflavone	183780	517550	768880	847000	2406050	3965100	1.04454	4.9096	2.29561	up
Cmsp005585	C16H16O4	Ephemeranthol A	Quinones	PhenAnthraquinones	497030	670660	537950	524170	886935	1249700	0.78226	1.56	0.64155	insig
Cmsp007709	C16H16O4	Ephemeranthol B; Flavanthridin	Quinones	PhenAnthraquinones	2363600	2142300	1069900	39847000	41711500	43576000	1.30781	22.4424	4.48816	up
Cmsp007222	C16H16O4	Erianthridin	Quinones	PhenAnthraquinones	20234	19151	19560	18452	30267	42082	0.826755	1.54044	0.623339	insig
pmp001121	C16H16O4	2,7-Dihydroxy-3,4,6-trimethoxyphenanthrene	Quinones	PhenAnthraquinones	5029.8	7961.2	4732.5	6496.5	9209.75	11923	0.886424	1.5589	0.640533	insig
pmp001264	C16H35NO2	Hexadecylsphingosine	Lipids	Sphingolipids	3322100	2424800	1801300	3231100	2735850	2240600	0.313331	1.08735	0.120819	insig
pme1201	C15H14O5	Phloretin	Flavonoids	Chalcones	717600	1607300	2416500	1271900	2629200	3986500	0.63363	1.66356	0.734273	insig
Cmsp006710	C16H18O4	3',4-Dihydroxy-3,5'-dimethoxybibenzyl	Others	Stilbene	972220	2172800	922410	10622000	13249500	15877000	1.27978	9.77239	3.28871	up
pmp001125	C16H18O4	Dendrobin A	Others	Others	762990	1550100	683450	7419400	9733700	12048000	1.2817	9.74494	3.28465	up
Zmhn004964	C16H18O4	3,4-Dihydroxy-5,4'-dimethoxybibenzyl	Phenolic acids	Phenolic acids	372400	372960	403720	223560	512290	801020	0.293938	1.33748	0.419516	insig
Lmtp005493	C16H18O4	4,4'-Dihydroxy-3,5-dimethoxybibenzyl	Phenolic acids	Phenolic acids	1745000	1598500	2063300	1098800	2458900	3819000	0.349435	1.36434	0.448201	insig
Zmhn004470	C16H18O4	Gigantol(4',5-dihydroxy-3,3-dimethoxybibenzyl)	Others	Others	150080	162040	143080	255030	459035	663040	1.16874	3.02527	1.59707	up
pmb1574	C18H28O2	9,12-Octadecadien-6-Ynoic Acid	Lipids	Free fatty acids	108350	112970	124050	129490	134485	139480	1.15714	1.16818	0.224265	insig
mws1038	C11H22N2O4S	Pantetheine	Others	Others	452390	460350	391740	164750	221315	277880	1.20694	0.508973	-0.974339	insig
pmp001230	C16H22O4	Senkyunolide M	Others	Others	1632900	1811300	1407300	1546400	1507450	1468500	0.558214	0.932155	-0.101358	insig
Lmxp011770	C16H22O4	Diisobutyl phthalate*	Phenolic acids	Phenolic acids	13772000	15869000	12197000	12646000	12444500	12243000	0.791137	0.892335	-0.164343	insig
Lmlp012720	C16H22O4	Dibutyl phthalate*	Phenolic acids	Phenolic acids	13826000	16067000	12088000	12779000	12568500	12358000	0.716769	0.898156	-0.154962	insig
mws5035	C15H22N2O3	L-Leucyl-L-phenylalanine	Amino acids and derivatives	Amino acids and derivatives	533460	553920	536150	1913400	1601950	1290500	1.2967	2.96012	1.56566	up
pmp001133	C17H28NO2+	N-Methyldendrobine	Alkaloids	Sesquiterpene alkaloids	215000	200220	184000	298520	252340	206160	0.916323	1.26334	0.337246	insig
Lmbn005923	C18H30O2	Crepenynic acid	Lipids	Free fatty acids	265320	269360	284690	331230	324195	317160	1.27915	1.18699	0.247309	insig
pmb0889	C18H30O2	Punicic acid (9Z,11E,13Z-octadecatrienoic acid)	Lipids	Free fatty acids	7094000	5478000	6020700	15621000	12822000	10023000	1.22747	2.06888	1.04885	up
mws0367	C18H30O2	α-Linolenic Acid*	Lipids	Free fatty acids	12466000	12440000	13389000	15034000	14625500	14217000	1.22803	1.14575	0.196292	insig
mws0366	C18H30O2	γ-Linolenic Acid*	Lipids	Free fatty acids	12527000	12022000	13127000	13570000	13817000	14064000	1.16766	1.1002	0.137761	insig
Lmhn002926	C13H12O7	p-Coumaroylmalic acid	Phenolic acids	Phenolic acids	59214	11389	24429	87984	69474.5	50965	0.939102	2.19319	1.13303	insig
mws0629	C13H16N2O5	L-Aspartyl-L-Phenylalanine	Amino acids and derivatives	Amino acids and derivatives	50397	76742	70716	85143	71136.5	57130	0.283176	1.07862	0.109181	insig
pmp001245	C15H22NO4+	Feruloylcholine	Alkaloids	Alkaloids	11118	7894.9	6619.3	76647	46224.5	15802	1.11487	5.41013	2.43566	up
Lmbn006152	C18H32O2	(9Z,11E)-Octadecadienoic acid	Lipids	Free fatty acids	29405	28983	29469	31355	29291.5	27228	0.0241488	1.0002	0.000287338	insig
mws1491	C18H32O2	Linoleic acid	Lipids	Free fatty acids	35733000	35250000	35288000	38363000	36185000	34007000	0.361374	1.02149	0.0306782	insig
YC512118	C18H35NO	Oleamide (9-Octadecenamide)	Lipids	Free fatty acids	41940	76239	99834	51689	62967.5	74246	0.213009	0.866474	-0.206772	insig
mws2623	C18H34O2	11-Octadecanoic acid(Vaccenic acid)	Lipids	Free fatty acids	6894100	7560400	5959500	11065000	8796800	6528600	0.756666	1.29276	0.370454	insig
pme1178	C10H13N5O5	Guanosine	Nucleotides and derivatives	Nucleotides and derivatives	5041800	4069800	4674800	28747000	23636500	18526000	1.30884	5.14344	2.36273	up
Hmqp002567	C17H17NO3	P-Hydroxycinnamic acid p-hydroxyphenethylamine	Others	Others	26038	57590	19395	9239200	8035700	6832200	1.31406	233.997	7.87035	up
pmp001252	C17H17NO3	p-Coumaroyltyramine	Alkaloids	Phenolamine	22482	52616	15995	9864900	8268950	6673000	1.3124	272.324	8.08918	up
pmp001126	C16H12O5	7-Hydroxy-5,6-dimethoxy-1,4-phenanthrenequinone	Quinones	PhenAnthraquinones	5346.6	3560.4	4823.1	83760	51360.5	18961	1.23411	11.2222	3.48828	up
pmp000416	C16H12O5	3'-Methoxydaidzein	Flavonoids	Isoflavones	25662	11480	14614	226420	157320	88221	1.26248	9.11897	3.18887	up
mws0129	C16H12O5	Genkwanin (Apigenin 7-methyl ether)	Flavonoids	Flavonoid	9	9	9	40381	22932.1	5483.2	1.31124	2548.01	11.3152	up
mws0051	C16H12O5	Acacetin	Flavonoids	Flavonoid	5689.5	2805.8	3480.5	59623	38808	17993	1.24684	9.72161	3.28119	up
Zmhp008540	C16H12O5	Denbinobin	Quinones	PhenAnthraquinones	2060200	994070	1254200	13920000	9961250	6002500	1.25991	6.93605	2.79411	up
mws0668	C10H12N4O6	Xanthosine	Nucleotides and derivatives	Nucleotides and derivatives	79067	103580	93451	1820700	1238890	657080	1.28814	13.4614	3.75076	up
pmn001491	C15H24O5	Dendrobiumane D	Others	Others	107800	21854	59889	179010	135650	92290	0.910548	2.14701	1.10233	insig
Zmyn005026	C18H36O2	16-Methylheptadecanoic acid	Lipids	Free fatty acids	6819500	11468000	12200000	11870000	11375000	10880000	0.475869	1.11931	0.162611	insig
mws1489	C18H36O2	Stearic Acid	Lipids	Free fatty acids	18543000	29289000	28046000	27045000	27477500	27910000	0.434338	1.08638	0.119532	insig
pmp001269	C18H39NO	Hexadecyl ethanolamine	Alkaloids	Alkaloids	120410	329910	158550	280600	274530	268460	0.708627	1.35265	0.435792	insig
Hmbp002730	C15H10O6	Isoscutellarein	Flavonoids	Flavonoid	3638	1938.1	4624.7	3974.2	15981.1	27988	0.975564	4.69995	2.23265	insig
pme0088	C15H10O6	Luteolin (5,7,3',4'-Tetrahydroxyflavone)	Flavonoids	Flavonoid	996.96	1798.8	2322.2	2516.7	8212.35	13908	1.04339	4.81384	2.26719	up
pmn001511	C13H18O7	3-Hydroxy-5-Methylphenol-1-O-Glucoside	Phenolic acids	Phenolic acids	12860	11184	10472	72599	61357	50115	1.31228	5.33292	2.41493	up
mws1708	C13H18O7	Gastrodin	Phenolic acids	Phenolic acids	39902	33106	35705	32032	48138.5	64245	0.68576	1.32841	0.409701	insig
mws1094	C15H12O6	Aromadendrin (Dihydrokaempferol)	Flavonoids	Dihydroflavonol	20288	13689	43067	20458	40926.5	61395	0.638839	1.59363	0.672315	insig
mws0064	C15H12O6	Eriodictyol (5,7,3',4'-Tetrahydroxyflavanone)	Flavonoids	Dihydroflavone	105180	112100	191130	135080	691740	1248400	0.926479	5.08122	2.34517	insig
Lmtp006213	C17H20O4	3'-Hydroxy-3,4,5-trimethoxybibenzyl	Phenolic acids	Phenolic acids	194800	243950	195210	325010	439410	553810	1.19394	2.07936	1.05614	up
pmn001686	C16H32O4	10,16-Dihydroxypalmitic acid	Lipids	Free fatty acids	2926	3282.2	3733.1	9985.9	8972.3	7958.7	1.30441	2.70758	1.43701	up
pmb3081	C6H11PO11	Glucarate O-Phosphoric acid	Others	Saccharides and Alcohols	3279900	2237200	2331100	1212700	2379050	3545400	0.318066	0.9094	-0.137014	insig
Zmhn004017	C16H18O5	Dendrocandin C	Phenolic acids	Phenolic acids	2333200	2046400	1713400	5190200	5840900	6491600	1.29804	2.87587	1.524	up
pmf0314	C20H34O	(+)-cis-Abienol	Others	Saccharides and Alcohols	15483	14061	15179	15487	15271.5	15056	0.52419	1.02441	0.0347873	insig
Hmjp003400	C19H16O3	1,7-Bis-(4-hydroxyphenyl)-2,4,6-heptatrienone	Phenolic acids	Phenolic acids	48427	29355	43091	43626	46393.5	49161	0.637068	1.15146	0.203465	insig
pmb0494	C15H22N2O4	Sinapoylputrescine	Alkaloids	Phenolamine	5725.6	27158	32406	9	9	9	1.31383	0.000413542	-11.2397	down
pmb2792	C18H30O3	13-Hydroxy-6,9,11-octadecatrienoic acid	Lipids	Free fatty acids	125190	56507	43139	62649	53796	44943	0.441578	0.717803	-0.47834	insig
pmb2786	C18H30O3	9-Hydroxy-10,12,15-octadecatrienoic acid	Lipids	Free fatty acids	63920	33957	58800	115110	92295	69480	1.02802	1.76723	0.821493	insig
pmb2787	C18H30O3	9-Oxo-10E,12Z-octadecadienoic acid	Lipids	Free fatty acids	95518	70079	81991	142270	119368	96467	1.04842	1.44638	0.532443	insig
Lmqp000329	C8H14N3O7P	5-Aminoimidazole ribonucleotide	Nucleotides and derivatives	Nucleotides and derivatives	1747300	1522600	2246800	1244100	1196750	1149400	1.14598	0.650797	-0.619721	insig
Lmbn005662	C18H32O3	9(10)-EpOME;(9R,10S)-(12Z)-9,10-Epoxyoctadecenoic acid	Lipids	Free fatty acids	158960	144160	141020	174230	160500	146770	0.716718	1.08412	0.116521	insig
Lmbn005369	C18H32O3	13(S)-HODE;13(S)-Hydroxyoctadeca-9Z,11E-dienoic acid*	Lipids	Free fatty acids	1357100	1121800	1313900	2247800	1860850	1473900	1.0808	1.47188	0.557661	insig
pmb2799	C18H32O3	12,13-Epoxy-9-Octadecenoic Acid	Lipids	Free fatty acids	313540	245530	291290	504970	423835	342700	1.10541	1.49525	0.580391	insig
Rfmb091	C18H32O3	9S-Hydroxy-10E,12Z-octadecadienoic acid*	Lipids	Free fatty acids	1379700	1197200	1270500	2221500	1853900	1486300	1.09317	1.44557	0.531642	insig
pme1474	C11H15N5O3S	5'-Deoxy-5'-(methylthio)adenosine	Nucleotides and derivatives	Nucleotides and derivatives	3782800	3901000	4068200	33762000	22598500	11435000	1.23968	5.76885	2.52828	up
Lmjp004941	C16H12O6	Rhamnocitrin (7-Methylkaempferol)*	Flavonoids	Flavonoid	31744	28352	58651	70149	84448.5	98748	1.14478	2.13349	1.09322	up
mws0058	C16H12O6	Diosmetin (5,7,3'-Trihydroxy-4'-methoxyflavone)*	Flavonoids	Flavonoid	36950	35198	82081	93269	110910	128550	1.10748	2.15737	1.10927	up
Zmhp002714	C16H12O6	5,6,7-Tetrahydroxy-8-methoxyflavone	Flavonoids	Flavonoid	8499.1	5802.4	10399	43739	33447	23155	1.25519	4.06231	2.0223	up
pmp001127	C16H12O6	Chrysoeriol*	Flavonoids	Flavonoid	33617	28049	61427	73083	83291.5	93500	1.12853	2.02997	1.02145	up
pmp000001	C16H12O6	Hispidulin (5,7,4'-Trihydroxy-6-methoxyflavone)*	Flavonoids	Flavonoid	29074	29480	62080	73176	86129.5	99083	1.12784	2.14192	1.09891	up
Zmhp003514	C16H12O6	6,7,8-Tetrahydroxy-5-methoxyflavone	Flavonoids	Flavonoid	27297	29217	54665	73814	81894	89974	1.17754	2.20979	1.14391	up
Zmhn001926	C13H16O8	1-O-Salicyl-D-glucose	Phenolic acids	Phenolic acids	856140	641390	295980	612690	843395	1074100	0.650123	1.41074	0.496457	insig
pmb3142	C13H16O8	Salicylic acid-2-O-glucoside	Phenolic acids	Phenolic acids	837010	1321900	1452600	780800	1056150	1331500	0.349084	0.87732	-0.188825	insig
Hmtn001302	C13H16O8	Glucosyloxybenzoic acid	Phenolic acids	Phenolic acids	1049100	684600	270230	644290	885045	1125800	0.544707	1.32496	0.405953	insig
mws2367	C14H20O7	Salidroside	Phenolic acids	Phenolic acids	114860	80885	95036	269110	337905	406700	1.29142	3.48618	1.80165	up
Hmyn001360	C18H20O4	Doitungbiphenyl A	Phenolic acids	Phenolic acids	125010	115670	183860	362770	442750	522730	1.27559	3.12868	1.64555	up
Zmyn005384	C18H36O3	2R-Hydroxyoctadecanoic Acid	Lipids	Free fatty acids	158490	137770	134100	869030	587630	306230	1.20249	4.09631	2.03433	up
Lmqn008288	C18H36O3	3-Hydroxyoctadecanoic Acid	Lipids	Free fatty acids	387340	373020	375390	543930	499070	454210	1.23589	1.31826	0.398631	insig
pmb3079	C8H16NO9P	N-Acetyl-D-glucosamine-1-phosphate	Others	Saccharides and Alcohols	9	9	9	111990	94074.5	76159	1.32692	10452.7	13.3516	up
mws1349	C18H39NO2	Dihydrosphingosine	Lipids	Sphingolipids	301870	365520	310270	333870	374215	414560	0.816611	1.1483	0.199497	insig
Hmyp002315	C15H10O7	3,5,7,4'-Tetrahydroxy-Coumaronochromone	Others	Others	38635	123110	156110	9	32265	64521	0.681476	0.304526	-1.71536	insig
mws0920	C15H10O7	Tricetin (5,7,3',4',5'-Pentahydroxyflavone)	Flavonoids	Flavonoid	15836	24852	27303	21544	68512	115480	0.883348	3.02299	1.59598	insig
mws1033	C16H14O6	Homoeriodictyol	Flavonoids	Dihydroflavone	94470	78895	153120	98953	124156	149360	0.456355	1.14085	0.190106	insig
mws0463	C16H14O6	Hesperetin	Flavonoids	Dihydroflavone	45688	36856	69601	52726	69170.5	85615	0.783097	1.36391	0.447744	insig
mws0397	C20H30O2	Cis-5,8,11,14,17-Eicosapentaenoic Acid	Lipids	Free fatty acids	9	9	9	67497	68976	70455	1.32742	7664	12.9039	up
mws1375	C12H21N3O6	Nicotianamine	Amino acids and derivatives	Amino acids and derivatives	220390	227850	244520	216940	230265	243590	0.0287747	0.997164	-0.00409799	insig
mws0044	C15H12O7	Dihydroquercetin(Taxifolin)	Flavonoids	Dihydroflavonol	279800	322760	355090	201070	809435	1417800	0.660169	2.53569	1.34238	insig
Lmtp004909	C17H20O5	Moscatilin (4,4'-Dihydroxy-3,3',5-Trimethoxybibenzyl)	Phenolic acids	Phenolic acids	82530	50692	48765	125740	137360	148980	1.22683	2.26434	1.17909	up
mws0369	C20H32O2	Arachidonic Acid	Lipids	Free fatty acids	9	9	9	66137	63861.5	61586	1.32737	7095.72	12.7927	up
pme1086	C10H17N3O6S	Glutathione reduced form	Amino acids and derivatives	Amino acids and derivatives	483610	428470	311710	45841	120060	194280	1.11112	0.294316	-1.76456	down
pmn001610	C20H36O2	Eicosadienoic acid	Lipids	Free fatty acids	1287200	2521000	1632200	3649000	2724550	1800100	0.756273	1.5024	0.587268	insig
pmb2791	C18H30O4	9-Hydroperoxy-10E,12,15Z-octadecatrienoic acid	Lipids	Free fatty acids	392640	91846	77716	181210	159905	138600	0.153507	0.853279	-0.228911	insig
pmp001214	C16H24NO5+	Sinapine	Alkaloids	Alkaloids	2348500	1070100	2317700	10279000	7002650	3726300	1.13881	3.66228	1.87274	up
pme3967	C12H17N5O5	2-(Dimethylamino)guanosine	Nucleotides and derivatives	Nucleotides and derivatives	24100	64947	72766	889840	624275	358710	1.25056	11.574	3.53282	up
mws0636	C18H20N2O3	L-Phenylalanyl-L-phenylalanine	Amino acids and derivatives	Amino acids and derivatives	32304	28643	49986	139070	95908.5	52747	1.08138	2.59369	1.375	up
Lmbn004685	C18H32O4	5S,8R-DiHODE; (5S,8R,9Z,12Z)-5,8-Dihydroxyoctadeca-9,12-dienoate	Lipids	Free fatty acids	1149100	714980	1290800	850520	843410	836300	0.590415	0.802005	-0.318317	insig
pmn001689	C18H32O4	9-Hydroxy-12-oxo-15(Z)-octadecenoic acid	Lipids	Free fatty acids	178550	61122	131360	78534	77627	76720	0.649377	0.627657	-0.671951	insig
Rfmb087	C18H32O4	9-Hydroxy-13-oxo-10-octadecenoic Acid	Lipids	Free fatty acids	643590	547250	587290	775150	734135	693120	1.17861	1.23861	0.308719	insig
pmf0397	C20H40O2	Arachidic acid	Lipids	Free fatty acids	50093000	50238000	45779000	49623000	48757500	47892000	0.0149021	1.00111	0.00160364	insig
mws1433	C18H19NO4	N-Feruloyltyramine	Alkaloids	Phenolamine	189510	299020	220650	30375000	29992500	29610000	1.32406	126.875	6.98727	up
Hmjp005980	C18H19NO4	Cis-N-Feruloyltyramine	Alkaloids	Alkaloids	185720	289670	218650	30941000	30444500	29948000	1.32429	131.597	7.03998	up
mws1174	C17H14O6	3-O-Acetylpinobanksin	Flavonoids	Dihydroflavonol	207190	8153.8	6700	9451.2	13190.6	16930	0.316023	0.178216	-2.4883	insig
mws2627	C16H12O7	Tamarixetin (3,3',5,7-Tetrahydroxy-4'-Methoxyflavone)	Flavonoids	Flavonoid	9	9	9	9	6932.5	13856	0.946382	770.278	9.58923	insig
mws0988	C16H12O7	Rhamnetin	Flavonoids	Flavonols	7552.5	9085.7	12381	33562	30004.5	26447	1.28191	3.10186	1.63313	up
mws0066	C16H12O7	Isorhamnetin	Flavonoids	Flavonols	3056.9	2874.8	6317.9	5340.3	25106.2	44872	1.01114	6.14865	2.62027	up
Lmdp003808	C16H12O7	Azaleatin (5-O-Methylquercetin)	Flavonoids	Flavonols	9	9	9	5711.5	2860.25	9	0.93888	317.806	8.312	insig
pmb2871	C13H16O9	1-O-Gentisoyl-D-glucoside*	Phenolic acids	Phenolic acids	5767800	5358500	5800900	6124800	4174700	2224600	0.719926	0.73988	-0.434636	insig
pmn001367	C13H16O9	Protocatechuic acid-4-O-glucoside*	Phenolic acids	Phenolic acids	3792100	3532100	3817300	3366700	2530900	1695100	0.961146	0.681479	-0.553259	insig
Zmtn001661	C14H20O8	Vanilloloside	Others	Others	3964600	3721900	3953500	4057000	2787750	1518500	0.768822	0.718492	-0.476955	insig
Hmtn001120	C14H20O8	5-(2-Hydroxyethyl)-2-O-glucosylphenol	Phenolic acids	Phenolic acids	1096600	1115900	1069300	2502600	2500750	2498900	1.32591	2.28602	1.19284	up
pmn001553	C14H20O8	Cimidahurinine	Phenolic acids	Phenolic acids	693900	777640	630780	1605900	1606250	1606600	1.3092	2.29211	1.19668	up
pme3459	C20H28O3	Cafestol	Terpenoids	Ditepenoids	10326	9822	14747	13028	6518.5	9	0.629637	0.56041	-0.835446	insig
pmb2221	C18H39NO3	4-Hydroxysphinganine	Lipids	Sphingolipids	11392000	10111000	8183500	21496000	22786500	24077000	1.28702	2.30271	1.20333	up
pmp000970	C20H30O3	Hispanolone	Terpenoids	Ditepenoids	109260	117340	101710	226050	177220	128390	1.06116	1.61938	0.695445	insig
mws0582	C11H19N3O6S	S-(Methyl)glutathione	Amino acids and derivatives	Amino acids and derivatives	17601	7183.2	8856.6	9	13156.5	26304	0.460055	1.17326	0.230526	insig
pmb0325	C17H27N3O3	Feruloylspermidine	Alkaloids	Phenolamine	39736	18827	27836	47539	37274.5	27010	0.617558	1.29427	0.372137	insig
pme3174	C9H14N3O8P	Cytidine 5'-monophosphate(Cytidylic acid)	Nucleotides and derivatives	Nucleotides and derivatives	53032	26163	38279	44111	34816	25521	0.241405	0.889116	-0.169557	insig
pme3188	C9H13N2O9P	Uridine 5'-monophosphate	Nucleotides and derivatives	Nucleotides and derivatives	92435	81760	76065	207030	160785	114540	1.14905	1.92742	0.946668	insig
mws0983	C20H39NO2	N-Oleoylethanolamine	Alkaloids	Alkaloids	149920	455500	412060	1087200	753690	420180	0.897035	2.22223	1.15201	insig
Zmhn002301	C15H18O8	p-Coumaric acid-4-O-glucoside	Phenolic acids	Phenolic acids	174160	192630	195150	92852	60435.5	28019	1.15584	0.322644	-1.63199	down
pmn001419	C15H18O8	1-O-[(E)-p-Cumaroyl]-D-glucose	Phenolic acids	Phenolic acids	316180	405930	436850	196600	124356	52113	1.12043	0.3219	-1.63531	down
Lmsn000363	C16H22O7	Raspberryketone glucoside	Phenolic acids	Phenolic acids	867640	653840	983150	7793300	5033900	2274500	1.21406	6.02951	2.59204	up
Smjp002269	C18H17NO5	N-[3-(4-Hydroxyphenyl)acryloyl]-L-tyrosine	Amino acids and derivatives	Amino acids and derivatives	166370	116840	136590	74816	86531	98246	1.15854	0.618373	-0.693451	insig
pmn001690	C16H24O7	3-Hydroxy-4-isopropylbenzylalcohol-3-O-glucoside	Phenolic acids	Phenolic acids	23749	31609	17512	9	13872.5	27736	0.614521	0.57112	-0.808135	insig
pmn001691	C18H32O5	9,12,13-Trihydroxy-10,15-octadecadienoic acid	Lipids	Free fatty acids	168550	121960	129940	129160	173965	218770	0.65773	1.24128	0.311825	insig
mws0371	C22H32O2	Cis-4,7,10,13,16,19-Docosahexaenoic Acid	Lipids	Free fatty acids	4106.4	4055.2	4112.3	9455.2	8557.35	7659.5	1.30905	2.0916	1.0646	up
mws0884	C10H12N5O6P	Cyclic 3',5'-Adenylic acid	Nucleotides and derivatives	Nucleotides and derivatives	134200	121380	142720	185740	188270	190800	1.28906	1.41805	0.50391	insig
pmp000004	C17H14O7	4',5,7-Trihydroxy-3',6-dimethoxyflavone (Jaceosidin)	Flavonoids	Flavonoid	19514	16261	26279	119350	78101	36852	1.14371	3.77579	1.91678	up
Lmzp004885	C17H14O7	Tricin (5,7,4'-Trihydroxy-3',5'-dimethoxyflavone)	Flavonoids	Flavonoid	39076	38793	40705	255690	176020	96349	1.23131	4.45341	2.15491	up
pmn001694	C18H34O5	9,10,13-Trihydroxy-11-Octadecenoic Acid	Lipids	Free fatty acids	2955000	2263100	2348600	2562400	2571100	2579800	0.215698	1.01937	0.027684	insig
pmp001284	C19H38O4	Monopalmitin	Lipids	Glycerol ester	66460	87936	92107	124230	117715	111200	1.14708	1.43262	0.518655	insig
pme3184	C10H14N5O6P	2'-Deoxyadenosine-5'-monophosphate	Nucleotides and derivatives	Nucleotides and derivatives	216070	267910	236470	133310	188085	242860	0.784148	0.783198	-0.352551	insig
pmc0066	C10H13N4O7P	2'-Deoxyinosine-5'-monophosphate	Nucleotides and derivatives	Nucleotides and derivatives	8148700	9990500	8160000	2010000	2175700	2341400	1.32098	0.248186	-2.0105	down
pmn001518	C13H16O10	1-O-Galloyl-D-glucose	Tannins	Tannin	1406900	1078300	1382600	884830	863985	843140	1.20285	0.670137	-0.577473	insig
Hmln000659	C13H16O10	3-O-Galloyl-D-glucose	Tannins	Tannin	40738	26253	9	47607	42579	37551	0.616463	1.90652	0.930943	insig
Hmln000873	C13H16O10	2-O-Galloyl-D-glucose	Tannins	Tannin	1301000	973730	1226000	928360	774195	620030	1.07838	0.663457	-0.591924	insig
Lmmn001294	C14H20O9	Koaburaside	Phenolic acids	Phenolic acids	24836000	20206000	20088000	11686000	14245000	16804000	1.13934	0.656149	-0.607904	insig
pmp001120	C21H34NO2+	N-Isopentenyl-dendrobine	Alkaloids	Sesquiterpene alkaloids	9	9	3307.8	4655.9	4810.45	4965	0.99635	4.33921	2.11743	insig
mws0675	C11H15N2O8P	β-Nicotinamide mononucleotide	Nucleotides and derivatives	Nucleotides and derivatives	336610	359900	419230	87891	132606	177320	1.22776	0.356549	-1.48783	down
Zmyn000083	C6H14O12P2	D-Glucose 1,6-bisphosphate	Others	Saccharides and Alcohols	5477.5	7177.9	4860.5	7323	5329.5	3336	0.33812	0.912799	-0.131631	insig
pme3311	C6H14O12P2	D-Fructose-1,6-biphosphate	Others	Saccharides and Alcohols	19998	18854	17174	35630	29749	23868	1.16067	1.59296	0.671707	insig
Lmbn001162	C15H16O9	Esculetin-7-O-glucoside	Lignans and Coumarins	Coumarins	476420	2156000	1092100	246700	187620	128540	1.17436	0.151123	-2.72621	down
mws1015	C15H16O9	Esculin (6,7-DihydroxyCoumarin-6-glucoside)	Lignans and Coumarins	Coumarins	374560	2080200	919180	229400	177840	126280	1.12951	0.15813	-2.66082	down
pmf0400	C22H44O2	Docosanoic acid (Behenic acid)	Lipids	Free fatty acids	12324	7700.5	6082.7	19806	17534.5	15263	1.13624	2.0149	1.01071	up
pmn001420	C15H18O9	1-O-[(E)-Caffeoyl]-D-glucose	Phenolic acids	Phenolic acids	1177300	1135100	1307300	1354600	976775	598950	0.635194	0.809549	-0.304809	insig
Zmhn001793	C15H18O9	6-O-Caffeoyl-D-glucose	Phenolic acids	Phenolic acids	1093200	995890	1131900	1140100	833080	526060	0.729703	0.775923	-0.366015	insig
pme0519	C12H22O11	D-Sucrose*	Others	Saccharides and Alcohols	15123000	10647000	17404000	8277900	9749450	11221000	0.963897	0.677453	-0.561808	insig
mws0264	C12H22O11	D-Trehalose*	Others	Saccharides and Alcohols	11930000	8867900	12494000	5819900	6440800	7061700	1.19761	0.580393	-0.784897	insig
MA10039641	C12H22O11	Lactobiose	Others	Saccharides and Alcohols	10629000	20821000	10216000	7114700	8875350	10636000	0.836345	0.639035	-0.646032	insig
mws5038	C12H22O11	Isomaltulose*	Others	Saccharides and Alcohols	20904000	20532000	20672000	12762000	14721500	16681000	1.2089	0.711092	-0.491892	insig
Lmsn000381	C12H22O11	D-Maltose*	Others	Saccharides and Alcohols	13545000	9406500	15668000	6369300	7265650	8162000	1.12007	0.564403	-0.825203	insig
mws1080	C12H22O11	Galactinol	Others	Saccharides and Alcohols	29510000	20423000	29405000	17186000	18178000	19170000	1.07193	0.687363	-0.540856	insig
mws1333	C12H22O11	Melibiose	Others	Saccharides and Alcohols	5684000	11208000	6712800	3398200	3969100	4540000	1.1089	0.504444	-0.987234	insig
mws0906	C16H22O8	Coniferin	Phenolic acids	Phenolic acids	1130500	1086400	1206700	1169500	887915	606330	0.788272	0.778054	-0.362058	insig
pmb2211	C19H38N2O3	Cocamidopropyl betaine	Alkaloids	Alkaloids	65119	56555	49693	43592	44908	46224	1.10233	0.786172	-0.347082	insig
Hmjp006104	C19H21NO5	N-Cis-Feruloyl-3'-O-methyldopamine	Alkaloids	Alkaloids	14524	14912	12672	4084200	3432350	2780500	1.32544	244.539	7.93392	up
Hmjp005906	C19H21NO5	N-Trans-Feruloyl-3'-O-methyldopamine	Alkaloids	Alkaloids	1878	4797	3416.9	45667	28996	12325	1.20562	8.61959	3.10762	up
HJAP050	C19H21NO5	N-Feruloyl-3-methoxytyramine	Alkaloids	Phenolamine	3208	3401.1	4463.8	47156	31073	14990	1.25662	8.41866	3.07359	up
mws1474	C18H16O7	5,7-Dihydroxy-3',4',5'-trimethoxyflavone	Flavonoids	Flavonoid	3973.7	3870.3	9	8942.5	7209.9	5477.3	0.698381	2.75432	1.4617	insig
mws0609	C10H12N5O7P	Guanosine 3',5'-cyclic monophosphate	Nucleotides and derivatives	Nucleotides and derivatives	653660	322590	328010	335450	380820	426190	0.208142	0.875945	-0.191088	insig
pmb0801	C14H19NO9	4-Pyridoxic acid-O-glucoside	Others	Vitamin	10211	11397	18105	10192	20120.5	30049	0.604348	1.51994	0.604017	insig
mws1002	C17H14O8	Syringetin	Flavonoids	Flavonoid	9	9	9	9	2351.35	4693.7	0.945535	261.261	8.02935	insig
pmb0981	C10H14N5O7P	Adenosine 5'-monophosphate	Nucleotides and derivatives	Nucleotides and derivatives	996000	1258000	1304300	943990	872910	801830	1.11934	0.73595	-0.442321	insig
Hmdp007485	C22H20O4	1-p-Hydroxybenzyl-4-methoxy-9,10-dihydrophenanthrene-2,7-diol	Quinones	PhenAnthraquinones	1724.9	5323	9	12081	15679	19277	0.870854	6.66539	2.73669	insig
pmb1562	C21H34O4	1-Stearidonoyl-Glycerol	Lipids	Glycerol ester	20799	10807	18638	43432	37709.5	31987	1.18611	2.25158	1.17094	up
Lmhp011562	C21H36O4	1-α-Linolenoyl-glycerol	Lipids	Glycerol ester	4118200	3983300	4547100	5850200	5975650	6101100	1.29807	1.41731	0.503152	insig
Lmhp011388	C21H36O4	2-α-Linolenoyl-glycerol	Lipids	Glycerol ester	1155300	1049600	1370900	1963100	2052550	2142000	1.28029	1.72203	0.784114	insig
pme1816	C16H18O9	Neochlorogenic acid (5-O-Caffeoylquinic acid)	Phenolic acids	Phenolic acids	8891.7	8169.8	6174.9	22160	11084.5	9	0.44055	1.4311	0.51712	insig
mws1077	C16H18O9	Scopoletin-7-O-glucoside (Scopolin)	Lignans and Coumarins	Coumarins	25761	9	9	18209	23082	27955	0.930706	2.68614	1.42553	insig
Lmhp012042	C21H38O4	2-Linoleoylglycerol	Lipids	Glycerol ester	676990	876950	827600	1045500	1001665	957830	1.0841	1.26179	0.335468	insig
Lmhp112042	C21H38O4	1-Linoleoylglycerol	Lipids	Glycerol ester	691650	880220	812400	1065100	1001235	937370	1.08829	1.2598	0.333196	insig
Zmhn002422	C16H20O9	1-O-Feruloyl-D-Glucose	Phenolic acids	Phenolic acids	185430	295820	268820	45469	32862	20255	1.2848	0.131436	-2.92757	down
pmb0296	C21H40O4	1-Oleoyl-Sn-Glycerol	Lipids	Glycerol ester	333320	585750	425580	218340	281605	344870	0.983955	0.628279	-0.670523	insig
mws1526	C16H22O9	Sweroside	Terpenoids	Sesquiterpenoids	117140	116540	146090	72184	159292	246400	0.222174	1.25833	0.33151	insig
mws0097	C20H22O6	Pinoresinol	Lignans and Coumarins	Lignans	213650	330130	187080	197550	169885	142220	0.890001	0.697336	-0.520074	insig
pmb3107	C15H20O10	Glucosyringic Acid	Phenolic acids	Phenolic acids	1050100	1153300	1266000	1157800	1335750	1513700	0.80353	1.15503	0.207926	insig
pmn001496	C22H34NO3+	N-Isopentenyl-dendroxine	Alkaloids	Sesquiterpene alkaloids	3258.8	3530.9	3366	3962.2	4587.55	5212.9	1.16092	1.35517	0.438469	insig
pmb0998	C10H14N5O8P	Guanosine 5'-monophosphate	Nucleotides and derivatives	Nucleotides and derivatives	39212	32542	32685	56489	40804	25119	0.289572	1.17209	0.229084	insig
mws5040	C12H21O11Na	Turanose	Others	Saccharides and Alcohols	4697500	4761300	4817300	3975100	5638500	7301900	0.494661	1.18488	0.244744	insig
pmb0964	C16H23N5O5	Isopentenyladenine-7-N-glucoside	Nucleotides and derivatives	Nucleotides and derivatives	813170	565390	537560	296920	548455	799990	0.416122	0.858696	-0.21978	insig
mws0055	C20H20O7	Tangeretin (4',5,6,7,8-Pentamethoxyflavone)	Flavonoids	Flavonols	314100	316050	315280	332130	336815	341500	1.28884	1.06877	0.0959482	insig
mws1313	C20H20O7	Sinensetin (5,6,7,3',4'-pentamethoxyflavone)	Flavonoids	Flavonoid	2413.2	1285.6	2120.5	1807.2	1868.95	1930.7	0.0166944	0.963492	-0.0536551	insig
pmb0108	C19H18O8	Feruloyl syringic acid	Phenolic acids	Phenolic acids	9	9	9	9	9651	19293	0.946575	1072.33	10.0665	insig
pmn001400	C19H20O8	2,3,5,4'-Tetrahydroxystilbene-2-O-D-xyloside	Others	Stilbene	7450.9	7950.1	8852.4	21029	15904.5	10780	1.12693	1.96729	0.976211	insig
mws0232	C17H20N4O6	Riboflavin (Vitamin B2)	Others	Vitamin	127820	97100	137890	334240	295595	256950	1.28074	2.44421	1.28937	up
pmp001132	C22H34NO4+	N-Isopentenyl-6-hydroxydendroxinium	Alkaloids	Alkaloids	6055.1	6769.9	5972.8	29561	21591.5	13622	1.23625	3.44586	1.78486	up
pme3337	C14H17N5O8	Succinyladenosine	Nucleotides and derivatives	Nucleotides and derivatives	156470	135460	155590	3352400	2247150	1141900	1.29052	15.064	3.91303	up
pme1286	C14H20N6O5S	S-(5'-Adenosy)-L-homocysteine	Amino acids and derivatives	Amino acids and derivatives	8875.7	11614	8159.3	304570	183386	62202	1.25181	19.2034	4.26329	up
Zmhn002227	C17H22O10	4-O-Glucosyl-sinapate	Phenolic acids	Phenolic acids	53526	129810	77738	187110	156560	126010	0.983488	1.79903	0.847219	insig
pmb2940	C17H22O10	1-O-Glucosyl sinapate	Phenolic acids	Phenolic acids	4250200	3021100	4705600	1693400	5238050	8782700	0.128325	1.31204	0.39181	insig
pmp000113	C20H20O8	5-Hydroxy-6,7,8,3',4'-pentamethoxyflavone	Flavonoids	Flavonoid	10691	11128	9259.1	10978	10248.1	9518.2	0.114943	0.989259	-0.0155793	insig
Hmcn001415	C17H24O10	Majoroside	Others	Others	135130	239460	180650	624910	442550	260190	1.06666	2.39113	1.25769	up
Lmzn001582	C18H28O9	5'-Glucosyloxyjasmanic acid	Phenolic acids	Phenolic acids	114980	66923	80179	35725	88652.5	141580	0.147708	1.01479	0.0211774	insig
pme2735	C15H22N6O5S	S-Adenosyl-L-methionine	Amino acids and derivatives	Amino acids and derivatives	84888	85546	82689	3985400	2174915	364430	1.18593	25.777	4.68801	up
mws0043	C21H22O8	Nobiletin (5,6,7,8,3',4'-Hexamethoxyflavone)	Flavonoids	Flavonoid	293120	301750	285960	293830	295780	297730	0.278667	1.00739	0.0106234	insig
pme3007	C9H14N2O12P2	Uridine 5'-diphosphate	Nucleotides and derivatives	Nucleotides and derivatives	9	5430.1	5137.1	8994.8	6233.75	3472.7	0.605076	1.76824	0.822313	insig
pmn001399	C20H22O9	2,4,6,4'-Tetrahydroxy-stilbene-2-O-glucoside	Others	Stilbene	29061	41164	39941	14573	7291	9	0.803451	0.198546	-2.33246	insig
pmn001319	C22H22O8	1-O-Feruloyl-3-O-p-Coumaroylglycerol	Phenolic acids	Phenolic acids	9	566.54	9	9	662.3	1315.6	0.495967	3.39908	1.76515	insig
Lmbp003668	C20H18O10	Kaempferol-3-O-arabinoside	Flavonoids	Flavonoid	17545	37997	31686	10147	15742	21337	0.920356	0.541409	-0.88521	insig
Hmcn002743	C22H26O8	Lirioresinol A	Lignans and Coumarins	Lignans	3278500	3653900	2924100	10246000	8356400	6466800	1.25859	2.54342	1.34677	up
pmn001663	C22H26O8	Syringaresinol	Lignans and Coumarins	Lignans	557160	727580	545410	1814400	1487250	1160100	1.24185	2.43791	1.28565	up
mws2523	C12H23O14P	Trehalose 6-phosphate	Others	Saccharides and Alcohols	118780	127420	106650	69087	78473	87859	1.22643	0.667193	-0.583824	insig
pmf0516	C19H18O11	Mangiferin	Others	Xanthone	206310	150390	150390	139400	138070	136740	0.886817	0.816837	-0.291879	insig
Lmhp008337	C19H40NO7P	LysoPE 14:0(2n isomer)	Lipids	LPE	32298	39975	40280	28356	26515	24674	1.19845	0.706734	-0.500761	insig
pmb0864	C19H40NO7P	LysoPE 14:0	Lipids	LPE	785010	923760	968420	473340	511595	549850	1.27785	0.573282	-0.802683	insig
mad1424	C17H14O13	Ditartaroyl-hydroxycoumarin	Lignans and Coumarins	Coumarins	105440	84893	85515	77627	66965	56303	1.07226	0.728282	-0.457432	insig
pme2117	C10H15N5O10P2	Adenosine 5'-diphosphate	Nucleotides and derivatives	Nucleotides and derivatives	13854	20136	17993	22510	17802	13094	0.0400518	1.02737	0.0389619	insig
pmb3006	C21H20O10	Apigenin-7-O-glucoside(Cosmosiin)	Flavonoids	Flavonoid	222820	587870	290690	207810	129640	51469	0.992913	0.353119	-1.50177	insig
pmp000413	C21H20O10	Genistein-8-C-glucoside	Flavonoids	Isoflavones	15982000	12054000	4609300	18965000	15022500	11080000	0.594591	1.38052	0.465212	insig
mws0072	C21H20O10	Apigenin-5-O-glucoside	Flavonoids	Flavonoid	701830	475170	187920	838760	648955	459150	0.614356	1.42636	0.512336	insig
pmn001336	C21H20O10	Aloeemodin-8-O-glucoside	Quinones	Anthraquinone	92618	193960	133470	80377	56337	32297	1.0805	0.402361	-1.31344	down
mws0048	C21H20O10	Apigenin-8-C-Glucoside (Vitexin)*	Flavonoids	Flavonoid carbonoside	25016000	21093000	6646500	28040000	24514000	20988000	0.625102	1.39402	0.479247	insig
mws1434	C21H20O10	Apigenin-6-C-glucoside (Isovitexin)*	Flavonoids	Flavonoid carbonoside	28193000	22590000	6921700	27783000	24298000	20813000	0.510288	1.26322	0.337111	insig
pmp000117	C22H24O9	3,5,6,7,8,3',4'-Heptamethoxyflavone	Flavonoids	Flavonols	6115.3	6448.1	5634.3	5872.6	7280.7	8688.8	0.768943	1.20027	0.263355	insig
mws2186	C20H18O11	Avicularin(Quercetin-3-O-α-L-arabinofuranoside)	Flavonoids	Flavonols	329740	1378900	857260	55891	416950	778010	0.653867	0.48749	-1.03655	insig
pme1611	C21H22O10	Isohemiphloin	Flavonoids	Flavonoid carbonoside	836780	771190	358050	1075600	892265	708930	0.670924	1.36153	0.445229	insig
HJN087	C21H22O10	Naringenin-4'-O-glucoside	Flavonoids	Flavonoid	14460	34497	37138	103010	73243.5	43477	1.02336	2.55219	1.35173	up
mws1179	C21H22O10	Naringenin-7-O-glucoside (Prunin)	Flavonoids	Dihydroflavone	24169	22402	16787	31944	26646	21348	0.760325	1.26169	0.335355	insig
mws2118	C21H24O10	Phloretin-2'-O-glucoside (Phlorizin)	Flavonoids	Chalcones	17421	29177	29555	41498	41879.5	42261	1.10629	1.64982	0.722306	insig
Lmhp009187	C20H42NO7P	LysoPE 15:0	Lipids	LPE	1657000	1716400	1944200	1232600	1081795	930990	1.23892	0.61031	-0.712386	insig
Lmhp008885	C20H42NO7P	LysoPE 15:0(2n isomer)	Lipids	LPE	78342	104840	110660	96734	79352.5	61971	0.721428	0.810155	-0.303731	insig
mws1397	C22H18O10	Epicatechin gallate*	Flavonoids	Flavanols	26107	29013	41297	28716	44369	60022	0.683976	1.38053	0.465227	insig
mws0355	C22H18O10	Catechin gallate*	Flavonoids	Flavanols	29010	19072	18483	28670	59962	91254	1.0375	2.70241	1.43425	up
pmn001338	C21H18O11	Rhein-8-O-glucoside	Quinones	Anthraquinone	9	11414	7578.9	9	15547.5	31086	0.114465	2.45462	1.2955	insig
Hmcp002316	C21H20O11	Isorhamnetin-3-O-arabinoside	Flavonoids	Flavonols	31458	89938	46304	44935	171948	298960	0.792061	3.07598	1.62105	insig
Zmhn001905	C21H20O11	HydroxyAloe-emodin-8-O-glucoside	Quinones	Anthraquinone	29900	17074	36093	61729	53466	45203	1.10552	1.93095	0.949309	insig
Hmpp003270	C21H20O11	Luteolin-4'-O-glucoside	Flavonoids	Flavonoid	179400	498520	330200	77795	77929.5	78064	1.22573	0.231905	-2.10839	down
mws0045	C21H20O11	Quercetin-3-O-rhamnoside(Quercitrin)	Flavonoids	Flavonols	3957.2	27392	15179	9	9	9	1.31303	0.000580293	-10.7509	down
Lmlp003531	C21H20O11	Luteolin-3'-O-glucoside	Flavonoids	Flavonoid	34689	114340	69281	30753	28972	27191	1.01864	0.398131	-1.32868	down
mws2209	C21H20O11	Kaempferol-3-O-glucoside (Astragalin)	Flavonoids	Flavonols	30367	114790	55437	18088	23270	28452	1.01004	0.348016	-1.52277	down
mws1608	C21H20O11	Luteolin-6-C-glucoside (Isoorientin)	Flavonoids	Flavonoid carbonoside	606550	247430	66158	287560	215825	144090	0.0486605	0.703672	-0.507026	insig
pme2459	C21H20O11	Luteolin-7-O-glucoside (Cynaroside)	Flavonoids	Flavonoid	156830	515410	344480	89101	97795.5	106490	1.13407	0.288562	-1.79305	down
mws1299	C21H20O11	Luteolin-8-C-glucoside (Orientin)	Flavonoids	Flavonoid carbonoside	901790	225390	781880	387350	258480	129610	0.79125	0.406189	-1.29978	insig
mws0057	C21H22O11	Eriodictyol-7-O-glucoside	Flavonoids	Dihydroflavone	29269	19932	16258	68953	56282.5	43612	1.20642	2.57944	1.36706	up
HJN086	C21H22O11	Eriodictyol-3'-O-glucoside	Flavonoids	Dihydroflavone	9	10366	9	107370	82355	57340	1.07108	23.7929	4.57246	up
Lmmn004625	C21H22O11	Dihydrokaempferol-7-O-glucoside	Flavonoids	Flavonols	54035	15530	40443	341690	257565	173440	1.23322	7.02399	2.81229	up
mws1361	C21H22O11	Taxifolin-3-O-rhamnoside (Astilbin)	Flavonoids	Dihydroflavonol	5469.5	10956	15504	3517.5	13746.8	23976	0.0867518	1.2916	0.369163	insig
Lmhp009034	C21H42NO7P	LysoPE 16:1	Lipids	LPE	21130	7600.2	19795	26738	80084	133430	1.06584	4.95108	2.30774	up
pmp000308	C22H28O10	4'-O-Glucosyl-5-O-methylvisamminol	Others	Others	59236	69087	72730	88940	84716.5	80493	1.15144	1.26409	0.338102	insig
pmd0160	C21H44NO7P	LysoPE 16:0(2n isomer)	Lipids	LPE	210840	315150	319040	406230	312555	218880	0.255732	1.10962	0.15007	insig
pmb0876	C21H44NO7P	LysoPE 16:0	Lipids	LPE	3684300	4038800	4385800	4171700	3357250	2542800	0.735139	0.831764	-0.265753	insig
mws0034	C22H18O11	Epigallocatechin-3-gallate	Flavonoids	Flavanols	9415.1	6107.6	14742	72001	39915.8	7830.7	0.818048	3.95667	1.98429	insig
mws2220	C22H18O11	Gallocatechin 3-O-gallate	Flavonoids	Flavanols	13055	7270.7	7859.1	103020	60330.5	17641	1.1062	6.4216	2.68293	up
pmb2654	C19H27NO12	Anthranilate-1-O-Sophoroside	Phenolic acids	Phenolic acids	936000	733260	761970	1783200	2134900	2486600	1.28934	2.63435	1.39744	up
Lmhn002321	C21H18O12	Vnilloylcaffeoyltartaric acid	Phenolic acids	Phenolic acids	45433	144690	276150	55835	42804	29773	0.919276	0.275401	-1.86039	insig
pmp000579	C22H22O11	Diosmetin-7-O-galactoside*	Flavonoids	Flavonoid	918850	549410	1628600	9	170664	341320	0.74426	0.165327	-2.59661	insig
pmb3012	C22H22O11	Chrysoeriol-7-O-glucoside*	Flavonoids	Flavonoid	1859100	435020	1084300	2379500	1484035	588570	0.329474	1.31781	0.398139	insig
Lmnp002845	C22H22O11	Hispidulin-8-C-glucoside*	Flavonoids	Flavonoid carbonoside	1047000	183240	154340	364330	342875	321420	0.111895	0.742915	-0.428731	insig
pmp000233	C22H22O11	Swertiajaponin	Flavonoids	Flavonoid carbonoside	676300	546310	548670	235700	420050	604400	0.767129	0.711435	-0.491197	insig
pmp000120	C22H22O11	Diosmetin-6-C-glucoside	Flavonoids	Flavonoid	897220	137070	111320	326850	312705	298560	0.263807	0.818878	-0.288279	insig
pmn001468	C19H26O13	Sibiricose A3	Phenolic acids	Phenolic acids	11048	5976.9	7080.9	9	3067.65	6126.3	0.700284	0.381773	-1.38921	insig
mws0061	C21H20O12	Quercetin-3-O-galactoside (Hyperin)	Flavonoids	Flavonols	7570900	27114000	17709000	1073500	5385350	9697200	0.896561	0.308357	-1.69732	insig
mws1329	C21H20O12	Quercetin-7-O-glucoside*	Flavonoids	Flavonols	181000	244600	73540	211600	230795	249990	0.663874	1.38716	0.47213	insig
Hmcn001884	C21H20O12	6-Hydroxyluteolin 5-glucoside	Flavonoids	Flavonoid	3236400	13511000	12203000	524580	3098790	5673000	0.822526	0.321114	-1.63884	insig
mws0091	C21H20O12	Quercetin-3-O-glucoside (Isoquercitrin)*	Flavonoids	Flavonols	4598800	17936000	14261000	684820	3819760	6954700	0.859981	0.311429	-1.68302	insig
Lmdp003286	C21H20O12	Isohyperoside	Flavonoids	Flavonols	6391200	29730000	24378000	1274000	6876000	12478000	0.791127	0.340963	-1.55231	insig
mws0856	C21H20O12	Quercetin-4'-O-glucoside (Spiraeoside)	Flavonoids	Flavonols	3197300	13169000	9613200	508600	2958600	5408600	0.817487	0.341646	-1.54942	insig
pme1598	C22H24O11	Hesperetin-5-O-glucoside	Flavonoids	Dihydroflavonol	2583300	11597000	10136000	405820	2467710	4529600	0.829547	0.304451	-1.71572	insig
Lmhp009769	C22H44NO7P	LysoPE 17:1	Lipids	LPE	7308	10287	12799	11646	10134.8	8623.5	0.0714297	1.00034	0.000486449	insig
pmd0130	C22H46NO7P	LysoPC 14:0	Lipids	LPC	91117	93257	104170	51182	67552	83922	1.02832	0.70234	-0.509758	insig
pmp001246	C22H34NO10+	Sinapine-4-O-Glucoside	Alkaloids	Alkaloids	795890	162420	600390	244650	227805	210960	0.693413	0.438452	-1.18951	insig
pmn001706	C30H48O4	2-Hydroxyoleanolic acid	Terpenoids	Triterpene	17953	106000	115310	10857	5433	9	0.897758	0.0681217	-3.87574	insig
mws1610	C30H48O4	Maslinic acid	Terpenoids	Triterpene	21481	110730	115660	9	9	9	1.31774	0.000108928	-13.1643	down
pmb1912	C20H23N7O7	10-Formyltetrahydrofuran	Alkaloids	Alkaloids	310480	245680	201050	462850	419155	375460	1.16459	1.66066	0.731753	insig
pmn001727	C24H29NO9	N-(4-O-(Glucosyl)-E-feruloyl)-tyramine	Alkaloids	Phenolamine	9	9	9	1541400	1127855	714310	1.32632	125317	16.9352	up
Lmhp008589	C23H42NO7P	LysoPE 18:3(2n isomer)	Lipids	LPE	343270	239450	275320	257600	305400	353200	0.333331	1.06778	0.0946177	insig
Lmhp008801	C23H42NO7P	LysoPE 18:3	Lipids	LPE	132330	128000	154670	88483	90291.5	92100	1.2705	0.65271	-0.615487	insig
pmb0881	C23H44NO7P	LysoPE 18:2	Lipids	LPE	1079700	1309100	1310400	949400	924770	900140	1.20557	0.749976	-0.415084	insig
pmb0874	C23H44NO7P	LysoPE 18:2(2n isomer)	Lipids	LPE	16091000	12576000	13346000	9795300	11232150	12669000	0.952108	0.802048	-0.318239	insig
Hmcp002207	C22H22O12	Isorhamnetin-7-O-glucoside (Brassicin)*	Flavonoids	Flavonols	531060	2102000	1177500	506040	1897220	3288400	0.275146	1.49365	0.578846	insig
Lmjp002906	C22H22O12	Rhamnetin-3-O-Glucoside	Flavonoids	Flavonols	551080	2087800	1210300	564520	1888960	3213400	0.29892	1.47223	0.558004	insig
Lmjp003044	C22H22O12	Isorhamnetin-3-O-Glucoside*	Flavonoids	Flavonols	483110	2030500	1223300	524860	1735780	2946700	0.26168	1.39349	0.478701	insig
pmb0856	C23H46NO7P	LysoPE 18:1(2n isomer)	Lipids	LPE	846350	986540	964500	958340	795800	633260	0.737732	0.853438	-0.228641	insig
mws0289	C23H46NO7P	LysoPE 18:1	Lipids	LPE	176210	255600	222370	334940	252155	169370	0.327793	1.15636	0.209586	insig
Lmhp009129	C23H48NO7P	LysoPC 15:0(2n isomer)	Lipids	LPC	500950	448250	466460	306410	328890	351370	1.27329	0.696968	-0.520835	insig
pmb2319	C23H48NO7P	LysoPC 15:0	Lipids	LPC	325830	314640	327560	246860	241315	235770	1.31485	0.747854	-0.419172	insig
pmb3072	C22H26O12	3-O-p-Coumaroylshikimic acid-O-glucoside	Phenolic acids	Phenolic acids	117140	68182	91626	50115	43402.5	36690	1.18553	0.470151	-1.0888	down
pmb3066	C22H26O12	5-O-p-Coumaroylshikimic acid O-glucoside	Phenolic acids	Phenolic acids	389520	269940	248420	90051	120640	151230	1.21195	0.398645	-1.32682	down
Hmyn007168	C22H45O9P	LysoPG 16:0	Lipids	Glycerol ester	1130000	1256400	1612100	794500	997700	1200900	0.885771	0.748556	-0.417818	insig
Lmhn002895	C23H20O12	Feruloylcaffeoyltartaric acid	Phenolic acids	Phenolic acids	14980	9	7410.5	9	9	9	0.917049	0.00120538	-9.69629	insig
pmb0863	C24H46NO7P	LysoPC 16:2(2n isomer)	Lipids	LPC	7081.7	4447.4	8556.3	22874	20867.5	18861	1.26379	3.11682	1.64007	up
Lmnp002961	C23H24O12	Cirsiliol-8-C-glucoside	Flavonoids	Flavonoid carbonoside	2425.7	4889.2	9	9	3551.3	7093.6	0.0492569	1.45468	0.540698	insig
Lmgp004829	C23H24O12	5,7,4'-Trihydroxy-6,8-dimethoxyisoflavone-7-O-galactoside	Flavonoids	Isoflavones	1431300	3991400	1841100	1360200	1138435	916670	0.963301	0.470182	-1.08871	insig
pmb0736	C23H24O12	Tricin-7-O-Glucoside	Flavonoids	Flavonoid	1266500	4073500	1749600	1310500	1110065	909630	0.895468	0.46973	-1.0901	insig
pmp001270	C24H48NO7P	LysoPC 16:1	Lipids	LPC	20036	49329	41182	75795	119218	162640	1.14074	3.2353	1.6939	up
Lmhp008833	C24H48NO7P	LysoPC 16:1(2n isomer)	Lipids	LPC	61976	39626	55743	102350	182475	262600	1.18969	3.47914	1.79873	up
pmb0855	C24H50NO7P	LysoPC 16:0	Lipids	LPC	5007400	5724700	5753700	4631200	4369200	4107200	1.18976	0.795084	-0.33082	insig
pmd0132	C24H50NO7P	LysoPC 16:0(2n isomer)	Lipids	LPC	393620	409080	484130	494570	430100	365630	0.00351496	1.0027	0.00388506	insig
Lmhp010040	C25H46NO7P	LysoPE 20:3	Lipids	LPE	695.59	1382.3	1094.1	4209.6	5696.45	7183.3	1.26953	5.38758	2.42964	up
mws1589	C18H32O16	D-Panose*	Others	Saccharides and Alcohols	144880	182160	182440	64078	71600.5	79123	1.29448	0.421609	-1.24602	down
pme2125	C18H32O16	Raffinose*	Others	Saccharides and Alcohols	296200	389210	518580	139080	176205	213330	1.18084	0.439053	-1.18753	down
pme0500	C18H32O16	D-Melezitose	Others	Saccharides and Alcohols	132470	160200	176430	41114	53464	65814	1.27072	0.341914	-1.54829	down
pmp001141	C25H31NO10	Cimicifugamide	Alkaloids	Phenolamine	30196	8637.5	11777	128530	90336	52142	1.18111	5.35478	2.42083	up
Lmhp008718	C25H48NO7P	LysoPC 17:2	Lipids	LPC	40805	29632	35579	61286	66847	72408	1.26932	1.89161	0.919615	insig
Hmln002199	C23H22O13	Quercetin-3-O-(6''-acetyl)galactoside	Flavonoids	Flavonols	9	12115	7150.2	9	19738.5	39468	0.141836	3.07227	1.6193	insig
pmp000013	C24H26O12	Eupatilin-7-O-glucoside	Flavonoids	Flavonoid	9210.8	9756.7	10076	11884	14077	16270	1.18353	1.45406	0.540087	insig
Lmhp009590	C25H50NO7P	LysoPC 17:1	Lipids	LPC	13994	17715	19260	30947	39386	47825	1.24365	2.31823	1.21303	up
pmb2406	C25H52NO7P	LysoPC 17:0	Lipids	LPC	26064	44141	39659	56395	64818.5	73242	1.13335	1.76997	0.823721	insig
Lmhp009773	C27H46O9	1-α-Linolenoyl-glycerol-3-O-glucoside	Lipids	Glycerol ester	27328	56445	47734	42317	38599	34881	0.258733	0.880539	-0.183542	insig
Hmqp006235	C26H46NO7P	LysoPC 18:4	Lipids	LPC	1624.1	1280.7	1036.5	1928.9	2341.85	2754.8	1.15285	1.78255	0.83394	insig
pmn001382	C25H24O12	Isochlorogenic acid A	Phenolic acids	Phenolic acids	40875	29472	33829	41484	33580	25676	0.163729	0.967017	-0.0483863	insig
Li512115	C25H24O12	Isochlorogenic acid B	Phenolic acids	Phenolic acids	68280	34996	28978	27679	32797	37915	0.516433	0.743955	-0.426713	insig
Lmhp010573	C27H48O9	1-Linoleoylglycerol-3-O-glucoside	Lipids	Glycerol ester	7746.8	12367	15322	13639	11303.9	8968.8	0.054419	0.95699	-0.0634245	insig
pmn001498	C33H44N2O3	Isodendrocrepine	Alkaloids	Alkaloids	2087000	3332100	3044700	3319400	2908750	2498100	0.16175	1.03101	0.0440563	insig
pmn001497	C33H44N2O3	Dendrocrepine	Alkaloids	Alkaloids	9417000	11659000	11521000	5368600	7569250	9769900	0.951336	0.696621	-0.521554	insig
pmb0854	C26H48NO7P	LysoPC 18:3	Lipids	LPC	298950	379930	420040	344600	406715	468830	0.49598	1.11031	0.150966	insig
pmb0865	C26H48NO7P	LysoPC 18:3(2n isomer)	Lipids	LPC	340640	360180	438320	376380	475775	575170	0.808601	1.25298	0.325369	insig
pmn001458	C22H30O14	Sibiricose A5	Phenolic acids	Phenolic acids	151560	91446	72681	262970	183425	103880	0.806758	1.7431	0.801658	insig
pmp001273	C26H50NO7P	LysoPC 18:2	Lipids	LPC	1015500	1244600	1203700	992480	1079040	1165600	0.519521	0.934557	-0.0976448	insig
pmp001251	C26H50NO7P	LysoPC 18:2(2n isomer)	Lipids	LPC	9447000	7601200	7651400	5713600	7066700	8419800	0.677271	0.858318	-0.220417	insig
Li512111	C24H24O13	Isorhamnetin-3-O-(6''-acetylglucoside)	Flavonoids	Flavonols	3154.2	3161.6	9	5147.6	48996.3	92845	0.912274	23.2401	4.53854	insig
pmn001378	C26H32O11	Pinoresinol-4-O-glucoside	Lignans and Coumarins	Lignans	1398500	1902200	1676000	239150	172160	105170	1.29817	0.10378	-3.26841	down
Cmsp003083	C26H32O11	Dehydrodiconiferyl alcohol-4-O-glucoside	Others	Others	45905000	30543000	35903000	14945000	12252650	9560300	1.26425	0.327171	-1.61188	down
pmp001281	C26H52NO7P	LysoPC 18:1	Lipids	LPC	627130	939910	749130	823790	806260	788730	0.290903	1.0443	0.0625384	insig
Lmhp010190	C26H52NO7P	LysoPC 18:1(2n isomer)	Lipids	LPC	6870600	7365900	6517300	2757300	3267700	3778100	1.28666	0.472352	-1.08207	down
pmb3041	C23H22O14	Tricin-7-O-saccharic acid	Flavonoids	Flavonoid	10422000	6149800	7047700	1451100	1051805	652510	1.27851	0.133594	-2.90408	down
pmn001710	C24H26O13	Rosmarinic acid-3'-O-glucoside	Phenolic acids	Phenolic acids	369430	281010	290270	93033	102342	111650	1.30428	0.326375	-1.6154	down
HJN083	C26H34O11	Lariciresinol-4'-O-glucoside	Lignans and Coumarins	Lignans	216810	152700	129460	61862	55824	49786	1.27082	0.335635	-1.57503	down
mws0126	C26H54NO7P	LysoPC 18:0	Lipids	LPC	1215500	1287700	1413000	1359400	1222750	1086100	0.522667	0.936686	-0.0943625	insig
pmd0136	C26H54NO7P	LysoPC 18:0(2n isomer)	Lipids	LPC	50850	57683	57802	119660	116155	112650	1.3166	2.09496	1.06692	up
pmb0746	C27H26O11	Tricin-4'-O-(guaiacylglycerol)ether	Flavonoids	Flavonoid	9664.6	12067	9817.4	19025	13170.5	7316	0.340389	1.25239	0.324678	insig
Lmhn003801	C25H24O13	Feruloylsinapoyltartaric acid	Phenolic acids	Phenolic acids	3038.3	2704.6	2553.8	14622	8326.15	2030.3	0.758712	3.01065	1.59007	insig
Lmhp007840	C27H52NO7P	LysoPC 19:2	Lipids	LPC	6857.8	5187.2	4228.3	2732.3	2446.3	2160.3	1.23652	0.450978	-1.14887	down
pmp001110	C25H26O13	Apigenin-6-C-xyloside-8-C-arabinoside*	Flavonoids	Flavonoid carbonoside	9	8016.8	18013	6193	3101	9	0.138961	0.357275	-1.4849	insig
Zmfn000481	C14H22N2O16P2	Uridine-5'-Diphosphate-D-Xylose	Nucleotides and derivatives	Nucleotides and derivatives	344870	280690	303630	204330	227885	251440	1.15417	0.735754	-0.442705	insig
pmn001375	C26H32O12	1-Hydroxypinoresinol-1-O-Glucoside	Lignans and Coumarins	Lignans	42062	43515	40257	37875	37405.5	36936	1.23769	0.891782	-0.165237	insig
Lmhp008742	C28H48NO7P	LysoPC 20:5	Lipids	LPC	9	9	9	4400.3	5063.75	5727.2	1.32717	562.639	9.13607	up
pmp001282	C28H50NO7P	Propyl 2-(trimethylammonio)ethyl phosphate	Others	Others	33777	51366	45772	66461	54074	41687	0.651528	1.23914	0.309339	insig
Lmhp009890	C28H52NO7P	LysoPC 20:3	Lipids	LPC	3517.4	4089.7	3465.5	4706.7	7736.35	10766	1.0797	2.09608	1.06769	up
pmb0608	C25H24O14	Chrysoeriol-7-O-(6''-malonyl)glucoside	Flavonoids	Flavonoid	9	32759	66660	32264	23429.5	14595	0.455279	0.706929	-0.500364	insig
pmn001672	C23H32O15	Furanofructosyl-α-D-(3-mustard acyl)glucoside	Phenolic acids	Phenolic acids	1965200	3356000	3243100	3258100	3611400	3964700	0.767562	1.26504	0.339185	insig
pmn001671	C23H32O15	Furanofructosyl-α-D-(6-mustard acyl)glucoside	Phenolic acids	Phenolic acids	2267800	4228700	3800500	3855500	4623950	5392400	0.791834	1.34717	0.429936	insig
pmn001459	C23H32O15	Sibiricose A6	Phenolic acids	Phenolic acids	1668600	2979300	2481900	2799100	3206350	3613600	0.85994	1.34913	0.432033	insig
Hmln002189	C24H22O15	Quercetin-3-O-(6''-malonyl)galactoside	Flavonoids	Flavonols	9	27510	35183	52124	89097	126070	0.742646	4.26288	2.09183	insig
pmp000589	C24H22O15	Quercetin-7-O-(6''-malonyl)glucoside	Flavonoids	Flavonols	9	24137	27499	9	70704.5	141400	0.15326	4.10714	2.03814	insig
pmb2979	C25H26O14	Hesperetin-7-O-(6''-malonyl)glucoside	Flavonoids	Dihydroflavonol	1360700	2471000	2154900	323770	242685	161600	1.28855	0.121614	-3.03962	down
pmn001371	C27H34O12	Eucommin A	Lignans and Coumarins	Lignans	1362200	1543300	1388100	385640	344380	303120	1.32114	0.240623	-2.05515	down
Rfmb25702	C28H34O12	Pinoresinol-4-O-(6''-acetyl)glucoside	Lignans and Coumarins	Lignans	101240	76440	95956	16017	16152.5	16288	1.31813	0.177087	-2.49747	down
mws1292	C26H28O14	Isoschaftoside	Flavonoids	Flavonoid carbonoside	7063.4	19256	22657	18633	12843.2	7053.4	0.284421	0.786697	-0.34612	insig
pmb0571	C26H28O14	Apigenin-7-O-(2''-glucosyl)arabinoside	Flavonoids	Flavonoid	9	9	9	11848	9294.75	6741.5	1.32575	1032.75	10.0123	up
Lmtp002474	C26H28O14	Apigenin-6-C-(2''-glucosyl)arabinoside	Flavonoids	Flavonoid carbonoside	10382	28537	27669	18444	16201	13958	0.422044	0.729906	-0.454217	insig
pmb2922	C15H24N2O17P2	Uridine 5'-diphospho-D-glucose	Nucleotides and derivatives	Nucleotides and derivatives	1572600	1899100	1694500	1179300	1223650	1268000	1.26054	0.710571	-0.49295	insig
pmb0720	C26H26O15	Tricin-7-O-(6''-Malonyl)Glucoside	Flavonoids	Flavonoid	291200	985090	516150	421290	342135	262980	0.701852	0.57263	-0.804325	insig
Lmyp004081	C27H30O14	Isovitexin-2''-O-rhamnoside	Flavonoids	Flavonoid carbonoside	44997000	51258000	50322000	46922000	41362000	35802000	0.930343	0.846558	-0.240318	insig
pme3227	C27H30O14	Vitexin-2''-O-rhamnoside	Flavonoids	Flavonoid carbonoside	11954000	13562000	12441000	11141000	9201400	7261800	1.05427	0.727249	-0.459478	insig
pmp001111	C27H30O14	Violanthin	Flavonoids	Flavonoid carbonoside	812380	919600	875040	821440	710100	598760	0.974156	0.81714	-0.291345	insig
mws0047	C27H30O14	Apigenin-7-O-neohesperidoside (Rhoifolin)	Flavonoids	Flavonoid	639200	445070	894480	2284400	1730750	1177100	1.16063	2.62401	1.39177	up
pmp000398	C27H32O14	Liquiritigenin-7,4'-O-diglucoside	Flavonoids	Dihydroflavone	9	9	79805	49116	52200.5	55285	0.921389	1.96186	0.972222	insig
mws1066	C27H32O14	Naringenin-7-O-Rutinoside(Narirutin)	Flavonoids	Dihydroflavone	123190	163150	193810	144230	111168	78105	0.861187	0.69458	-0.525788	insig
Lmqn001932	C28H36O13	Syringaresinol-4'-O-glucoside	Lignans and Coumarins	Lignans	177590	179110	222330	88268	443789	799310	0.477236	2.29931	1.2012	insig
pmb0492	C34H37N3O6	N',N'',N'''-p-Coumaroyl-cinnamoyl-caffeoyl spermidine	Alkaloids	Phenolamine	37697	48860	60675	229990	177000	124010	1.25171	3.60655	1.85062	up
pmb2936	C28H32O14	Disinapoyl glucoside	Phenolic acids	Phenolic acids	7748.8	3149.6	8251.3	5875	8723	11571	0.609205	1.36655	0.450537	insig
Rfmb056	C29H36O13	Medioresinol-4'-O-(6'''-acetyl)glucoside	Lignans and Coumarins	Lignans	1465600	1303400	1429900	292460	553195	813930	1.13519	0.395243	-1.33919	down
pmp000239	C26H26O16	Luteolin-6-C-(5''-glucuronyl)xyloside	Flavonoids	Flavonoid	5658.4	9	12348	9	9	9	0.915094	0.00149872	-9.38206	insig
mws1073	C27H30O15	Apigenin-6,8-di-C-glucoside (Vicenin-2)	Flavonoids	Flavonoid	456380	2452900	898920	424360	385895	347430	0.942099	0.303998	-1.71787	insig
Lmsn002815	C27H30O15	Kaempferol-3-O-rutinoside(Nicotiflorin)*	Flavonoids	Flavonoid	23755	21064	28229	5731.2	7330	8928.8	1.28102	0.301035	-1.732	down
Lmlp002990	C27H30O15	Isosaponarin(Isovitexin-4'-O-glucoside)	Flavonoids	Flavonoid carbonoside	262350	454430	332250	136400	126620	116840	1.26636	0.362106	-1.46552	down
pme1605	C27H30O15	Kaempferol-3-O-robinobioside(Biorobin)	Flavonoids	Flavonols	108080	75064	119970	26243	37912.5	49582	1.19172	0.37523	-1.41415	down
pmp001106	C27H30O15	Vitexin-2''-O-glucoside	Flavonoids	Flavonoid carbonoside	68321	438550	194390	63499	59343	55187	0.964759	0.25387	-1.97784	insig
Lmgp004217	C28H32O15	Diosmetin-8-C-(2''-O-rhamnosyl)glucoside	Flavonoids	Flavonoid carbonoside	13764000	8650500	12978000	4353600	7189800	10026000	0.893379	0.609434	-0.714458	insig
Lmmp003091	C27H30O16	Quercetin-3-O-(4''-O-glucosyl)rhamnoside	Flavonoids	Flavonols	27730	111700	207870	31621	66080.5	100540	0.341424	0.570808	-0.808923	insig
mws0059	C27H30O16	Quercetin-3-O-rutinoside (Rutin)	Flavonoids	Flavonols	24019	110720	273190	26482	54475	82468	0.468112	0.400621	-1.31969	insig
pmp000126	C27H30O16	Luteolin-6,8-di-C-glucoside	Flavonoids	Flavonoid carbonoside	10874	9	9	9	9648.5	19288	0.47253	2.6575	1.41007	insig
Lmjp002461	C27H30O16	Quercetin-3-O-neohesperidoside	Flavonoids	Flavonols	24171	88519	194230	34604	61006.5	87409	0.255648	0.59631	-0.745865	insig
Lmbp002592	C27H30O16	Kaempferol-3,7-di-O-glucoside	Flavonoids	Flavonoid	17127	55432	23894	8952.7	16050.4	23148	0.786006	0.499218	-1.00226	insig
Lmsp004166	C27H30O16	Quercetin-3-O-glucoside-7-O-rhamnoside	Flavonoids	Flavonols	17188	83328	194950	30094	44776	59458	0.352838	0.454631	-1.13723	insig
pmb0711	C27H30O16	Quercetin-7-O-rutinoside	Flavonoids	Flavonols	32609	87343	233340	27113	37301.5	47490	0.780493	0.316748	-1.65859	insig
Hmpp002612	C27H30O16	Luteolin-7-O-gentiobioside	Flavonoids	Flavonoid	18127	65132	27654	9088.2	10628.1	12168	1.10211	0.287471	-1.79851	down
pmn001583	C27H30O16	Quercetin-3-O-robinobioside	Flavonoids	Flavonols	34591	205900	380580	34652	75021	115390	0.547422	0.362379	-1.46443	insig
pmb0624	C27H30O16	Isoorientin-7-O-glucoside	Flavonoids	Flavonoid carbonoside	9	9	9	9	18367.5	36726	0.946889	2040.83	10.9949	insig
pme0001	C28H34O15	Hesperetin-7-O-neohesperidoside(Neohesperidin)	Flavonoids	Dihydroflavone	117470	113180	183660	36611	44733.5	52856	1.24956	0.323913	-1.62632	down
mws0036	C28H34O15	Hesperetin-7-O-rutinoside (Hesperidin)	Flavonoids	Dihydroflavone	22301	22870	37106	8411.9	10102	11792	1.22715	0.368339	-1.44089	down
mws4134	C20H32N6O12S2	Oxiglutatione	Amino acids and derivatives	Amino acids and derivatives	59864	83486	51361	51433	66138.5	80844	0.0600145	1.01903	0.0271903	insig
Rfmb26201	C30H38O14	Syringaresinol-4'-O-(6''-acetyl)glucoside	Lignans and Coumarins	Lignans	19573000	14687000	24679000	5669100	14445050	23221000	0.574857	0.735254	-0.443685	insig
pmp000241	C27H28O17	Luteolin-6-C-(2''-glucuronyl)glucoside	Flavonoids	Flavonoid	7293.5	18854	12289	4955	9116	13277	0.535319	0.711511	-0.491042	insig
Hmjp002999	C28H32O16	Isorhamnetin-3-O-rutinoside (Narcissin)	Flavonoids	Flavonoid	217890	323790	506460	251760	312645	373530	0.145802	0.894857	-0.160272	insig
Zmxp002867	C28H32O16	Chrysoeriol-5,7-di-O-glucoside	Flavonoids	Flavonoid	701360	374060	681350	589310	437825	286340	0.580325	0.747665	-0.419537	insig
HJAP120	C28H32O16	Rhamnetin-3-O-Rutinoside	Flavonoids	Flavonoid	258300	395890	558830	272420	316880	361340	0.508996	0.783697	-0.351632	insig
HJN051	C28H32O16	Tamarixetin-3-O-rutinoside	Flavonoids	Flavonoid	33943	57539	74667	24000	32021	40042	0.904549	0.578174	-0.790425	insig
Lmsp004721	C28H32O16	Tamarixetin-3-O-glucoside-7-O-rhamnoside	Flavonoids	Flavonoid	273330	394380	499560	198660	258935	319210	0.874511	0.665489	-0.587514	insig
Lmhp003217	C28H32O16	2'-Hydoxy,5-methoxyGenistein-O-rhamnosyl-glucoside	Flavonoids	Isoflavones	212260	365890	540170	237940	279380	320820	0.480502	0.749463	-0.41607	insig
Lmnp002584	C28H32O16	Hispidulin-8-C-(2''-O-glucosyl)glucoside	Flavonoids	Flavonoid carbonoside	34301	24708	35271	13260	29566	45872	0.271399	0.940793	-0.0880502	insig
Lmmp002463	C28H32O16	Sexangularetin-3-O-glucoside-7-O-rhamnoside	Flavonoids	Flavonols	237310	358810	508200	214410	306425	398440	0.364184	0.832435	-0.26459	insig
Lmmp002963	C28H32O16	6-C-Methylquercetin-3-O-rutinoside	Flavonoids	Flavonols	209260	265280	464060	241010	296690	352370	0.000554442	0.948295	-0.0765917	insig
pmp000127	C28H32O16	Chrysoeriol-6,8-di-C-glucoside	Flavonoids	Flavonoid carbonoside	37030	58508	43676	18650	34729.5	50809	0.639936	0.748405	-0.418108	insig
HJAP026	C28H32O16	Chrysoeriol-6-C-glucoside-4'-O-glucoside	Flavonoids	Flavonoid	15731	18158	21585	9	10950.5	21892	0.611143	0.592196	-0.755853	insig
pmp001187	C36H36N2O8	1-(Dihydroxyphenyl)-N2,N3-bis(4-hydroxyphenethyl)-(5-8)-dimethoxy-1,2dihydronaphthalene-2,3-dicarboxamide	Alkaloids	Alkaloids	5923.1	2641.8	4584.5	969040	887255	805470	1.32399	202.425	7.66124	up
pmp001310	C27H30O17	6-Hydroxykaempferol-3,6-O-Diglucoside	Flavonoids	Flavonols	1059200	4500500	5014200	174960	788730	1402500	0.937386	0.223776	-2.15987	insig
pmp001311	C27H30O17	6-Hydroxykaempferol-7,6-O-Diglucoside	Flavonoids	Flavonols	20483	61192	120980	9	351510	703010	0.234655	5.20357	2.3795	insig
pmb0618	C28H34O16	Hesperetin-8-C-glucoside-3'-O-glucoside	Flavonoids	Flavonoid carbonoside	12758	12488	31115	9	117780	235550	0.182506	6.2692	2.64828	insig
Hmyp007792	C32H62NO9P	PE(oxo-11:0/16:0)	Lipids	Glycerol ester	73767	39629	45223	17775	24506.5	31238	1.1012	0.463497	-1.10937	down
Hmcp001578	C28H32O17	Isorhamnetin-3,7-O-diglucoside	Flavonoids	Flavonols	9	9	8349	9	94834.5	189660	0.638857	34.003	5.08759	insig
pmb0578	C32H30O15	Luteolin-7-O-(6''-sinapoyl)glucoside	Flavonoids	Flavonoid	27027	18377	35224	20085	96632.5	173180	0.800916	3.59549	1.84619	insig
pmb0713	C29H34O17	Tricin-7-O-(2''-O-glucosyl)glucoside	Flavonoids	Flavonoid	106140	193390	89033	48923	69271	89619	0.962378	0.534824	-0.902863	insig
pmb0530	C21H27N7O14P2	Nicotinic acid adenine dinucleotide	Nucleotides and derivatives	Nucleotides and derivatives	128900	161470	167560	256970	217680	178390	1.05312	1.42607	0.512044	insig
mws1593	C24H42O21	D-Maltotetraose	Others	Saccharides and Alcohols	28268	36393	35466	21042	23161	25280	1.17372	0.693949	-0.527099	insig
pmp001276	C33H56O14	1-Linolenoyl-rac-glycerol-diglucoside	Lipids	Free fatty acids	312980	454170	473680	483230	492000	500770	0.773566	1.18953	0.250387	insig
Lmhp009190	C33H58O14	2-Linoleoylglycerol-1,3-di-O-glucoside	Lipids	Glycerol ester	63694	72658	57000	24965	66262.5	107560	0.193984	1.02811	0.0399974	insig
pmp001271	C33H58O14	1-Linoleoyl-sn-glycerol-diglucoside	Lipids	Free fatty acids	8014.9	14138	10218	6968.7	7809.8	8650.9	0.875086	0.72378	-0.466377	insig
Lmhp009384	C33H58O14	1-Linoleoylglycerol-2,3-di-O-glucoside	Lipids	Glycerol ester	6988.2	10814	10029	5936	7468.65	9001.3	0.678558	0.805066	-0.312821	insig
pmn001370	C32H42O16	Pinoresinol-4,4'-O-di-O-glucoside	Lignans and Coumarins	Lignans	1998000	10074000	6673700	2014200	2488450	2962700	0.796078	0.398243	-1.32828	insig
pmb0738	C34H34O16	Tricin-7-O-(2''-Sinapoyl)glucoside	Flavonoids	Flavonoid	9	9	9	4198.4	3247.95	2297.5	1.32484	360.883	8.49539	up
Hmyp007396	C37H68NO9P	PC(oxo-11:0/18:2)	Lipids	PC	7049.9	3281.8	4515.9	9	2146.85	4284.7	0.675423	0.433777	-1.20497	insig
pmb0709	C30H32O20	Quercetin-7-O-(6''-malonyl)glucosyl-5-O-glucoside	Flavonoids	Flavonols	44703	281120	339840	10319	103680	197040	0.541622	0.467261	-1.0977	insig
Lmzn002232	C36H32O16	Sagerinic acid	Phenolic acids	Phenolic acids	9250.1	8938.7	7832.2	7982.3	8944.3	9906.3	0.23095	1.0312	0.0443266	insig
pmb0680	C36H36O17	Vitexin-7-O-(6''-p-coumaroyl)glucoside	Flavonoids	Flavonoid carbonoside	9	9534.2	9	9	9	9	0.6196	0.00282657	-8.46673	insig
Lmzn001875	C33H42O19	Naringenin-7-O-Rutinoside-4'-O-glucoside	Flavonoids	Flavonoid	45513	42204	62328	9012.2	110086	211160	0.141902	2.20106	1.1382	insig
pmb0613	C33H40O20	Apigenin-6,8-di-C-glucoside-4'-O-glucoside	Flavonoids	Flavonoid	9	9	9	9	3346.25	6683.5	0.945855	371.806	8.5384	insig
pmn001505	C41H64O13	Oleanolic acid-3-O-xylosyl(1→3)glucuronide	Terpenoids	Triterpene Saponin	16717	25620	22001	5526.7	15564.9	25603	0.605483	0.725769	-0.462417	insig
pmb0678	C37H38O18	Vitexin-7-O-(6''-feruloyl)glucoside	Flavonoids	Flavonoid carbonoside	32851	116250	77711	25785	46612	67439	0.564802	0.616528	-0.697761	insig
pmb0592	C34H42O20	Chrysoeriol-7-O-rutinoside-5-O-glucoside	Flavonoids	Flavonoid	83030	38750	65184	13360	43490	73620	0.557347	0.697835	-0.519042	insig
Lmmp002334	C33H40O21	Quercetin-3-O-rutinoside-7-O-glucoside	Flavonoids	Flavonols	9	19423	43589	9	5348	10687	0.161509	0.254582	-1.9738	insig
pme2746	C27H33N9O15P2	Riboflavin 5'-Adenosine Diphosphate	Nucleotides and derivatives	Nucleotides and derivatives	50998	47833	60387	78499	76626.5	74754	1.2498	1.4438	0.529874	insig
Hmcp001589	C34H42O21	Isorhamnetin-3-O-rutinoside-4'-O-glucoside	Flavonoids	Flavonols	9	4808.9	6093	9	9	9	0.941288	0.00247459	-8.65859	insig
pmp001312	C33H40O22	6-Hydroxykaempferol-3,7,6-O-triglycoside	Flavonoids	Flavonols	2246.7	4202.9	23685	9	5691.5	11374	0.493704	0.566608	-0.819578	insig
pmb0676	C38H40O19	Chrysoeriol-8-C-glucoside-7-O-(6''-feruloyl)glucoside	Flavonoids	Flavonoid carbonoside	59269	139080	87631	21993	61556.5	101120	0.6333	0.645743	-0.630969	insig
pmb0677	C39H42O20	Chrysoeriol-6-C-glucoside-4'-O-(6''-sinapoyl)glucoside	Flavonoids	Flavonoid carbonoside	9	9	9	9	20496	40983	0.946936	2277.33	11.1531	insig

## Sheet: 1Dm vs. 3Dm
Supplementary Table 3
Index	Formula	Compounds	Class I	Class II	1Dm-1	1Dm-2	1Dm-3	3Dm-1	3Dm-2	3Dm-3	VIP	Fold_Change	Log2FC	Type
pme2292	C4H12N2	Putrescine	Alkaloids	Phenolamine	82095	102160	152690	173250	120150	160790	0.855511	1.34796	0.430783	insig
Lmqp000873	C4H4O3	Succinic anhydride	Organic acids	Organic acids	337630	312770	312900	472020	502120	370990	1.20603	1.39638	0.481689	insig
mws4052	C4H7NO2	1-Aminocyclopropane-1-carboxylic acid	Organic acids	Organic acids	393720	295770	363830	252260	453680	326080	0.171625	0.979778	-0.0294729	insig
pme3017	C4H9NO2	2-Aminoisobutyric acid	Amino acids and derivatives	Amino acids and derivatives	5101700	5106300	5322800	4278200	5207300	4472000	0.955674	0.898698	-0.154092	insig
pme3033	C4H9NO2	N,N-Dimethylglycine	Amino acids and derivatives	Amino acids and derivatives	3161200	2307500	2830200	3290400	4864200	2470200	0.615611	1.28027	0.356444	insig
pme3011	C4H9NO2	γ-Aminobutyric acid	Organic acids	Organic acids	4779900	3335600	4118300	5908400	7984000	3789200	0.792826	1.44531	0.531376	insig
pmb0484	C5H13NO	Choline	Alkaloids	Alkaloids	329100	329470	358650	266700	323970	271930	1.10189	0.847997	-0.237868	insig
mws0574	C4H8O3	2-Hydroxyisobutyric acid	Organic acids	Organic acids	19063	16483	19530	18380	19691	15941	0.178819	0.980681	-0.0281438	insig
mws0576	C4H8O3	3-Hydroxybutyric acid	Organic acids	Organic acids	3195300	2764300	8924900	7497600	4073600	6980600	0.536127	1.24638	0.317748	insig
pme1975	C3H4O4	Malonic acid	Organic acids	Organic acids	2384800	2059700	6656200	5994500	2857400	5297800	0.529687	1.27467	0.350121	insig
pme0010	C3H7NO3	L-Serine	Amino acids and derivatives	Amino acids and derivatives	2111700	1677300	1656400	1128600	1736500	1450300	0.901742	0.792485	-0.335544	insig
pme2433	C4H11NO2	Diethanolamine	Alkaloids	Alkaloids	149330	91805	89374	112090	134730	112260	0.403869	1.08645	0.119616	insig
mws0601	C5H5NO2	Pyrrole-2-carboxylic acid	Organic acids	Organic acids	8111.6	5308.3	8068.3	4830.3	8418.9	6678.6	0.274454	0.927383	-0.108762	insig
mws0255	C4H5N3O	Cytosine	Nucleotides and derivatives	Nucleotides and derivatives	494390	341960	511940	582180	518200	632610	0.96926	1.28532	0.362132	insig
pme2122	C5H9N3	Histamine	Amino acids and derivatives	Amino acids and derivatives	348200	251740	341430	416590	392080	436790	1.12832	1.32303	0.403845	insig
pme0257	C4H4N2O2	Uracil	Nucleotides and derivatives	Nucleotides and derivatives	417690	442140	502580	530510	493070	580080	1.06289	1.17708	0.235207	insig
pme0006	C5H9NO2	L-Proline	Amino acids and derivatives	Amino acids and derivatives	529700	432160	489830	890370	855740	452640	0.891086	1.51461	0.59895	insig
pmb1096	C8H7N	Indole	Alkaloids	Plumerane	5711.7	6913.6	6880.9	7368.5	6421.5	12153	0.741901	1.32999	0.411413	insig
mws0256	C5H11NO2	L-Valine	Amino acids and derivatives	Amino acids and derivatives	1970000	1709000	1668800	920920	1200700	1408600	1.19295	0.660126	-0.599187	insig
pme0120	C5H11NO2	5-Aminovaleric acid	Amino acids and derivatives	Amino acids and derivatives	13266	16536	10590	6794.6	5839.2	4393.5	1.29666	0.421551	-1.24622	down
mws0191	C5H11NO2	Betaine	Alkaloids	Alkaloids	5880700	6581400	6187800	8952100	8437700	9096400	1.37064	1.42018	0.506073	insig
mws0470	C4H6O4	Methylmalonic acid*	Organic acids	Organic acids	14380000	13399000	12014000	19344000	19686000	15507000	1.20215	1.37052	0.454721	insig
mws0192	C4H6O4	Succinic acid*	Organic acids	Organic acids	13732000	13071000	11405000	19705000	19617000	15577000	1.23655	1.43685	0.522905	insig
mws0147	C5H10O3	β-Hydroxyisovaleric acid	Organic acids	Organic acids	34740	30731	61182	144140	145740	101670	1.29699	3.09152	1.62832	up
pme3096	C3H5NO4	Aminomalonic acid	Organic acids	Organic acids	479470	444850	407140	636010	650120	533730	1.25009	1.36682	0.450818	insig
mws0671	C4H9NO3	L-Homoserine*	Organic acids	Organic acids	2342700	1767000	1564300	1487700	2228600	1646400	0.247885	0.945136	-0.0814066	insig
mws0230	C4H9NO3	L-Threonine*	Amino acids and derivatives	Amino acids and derivatives	2250100	1747500	1541100	1449900	2184100	1644000	0.230736	0.952931	-0.069556	insig
pmp001287	C8H9N	N-Benzylmethylene isomethylamine	Alkaloids	Alkaloids	3310500	2795500	3050100	2295500	2974800	2391700	0.988582	0.836819	-0.257012	insig
Lmbp000728	C8H8O	(S)-2-Phenyloxirane	Others	Others	4028500	2160900	3801300	1423000	2727900	2630500	0.791146	0.678771	-0.559003	insig
pme0195	C3H7NO2S	L-Cysteine	Amino acids and derivatives	Amino acids and derivatives	29599	29890	39843	28603	32711	37747	0.0054778	0.997272	-0.00394137	insig
mws0491	C8H11N	Phenethylamine	Alkaloids	Alkaloids	79016	38220	108500	257230	391260	196600	1.23541	3.74371	1.90447	up
pme0241	C7H6O2	Benzoic acid	Phenolic acids	Phenolic acids	186200	107810	115550	47662	122300	54048	0.992433	0.546953	-0.870512	insig
mws0628	C7H6O2	4-Hydroxybenzaldehyde	Phenolic acids	Phenolic acids	745660	606460	655030	2171400	2057300	2361400	1.39537	3.28331	1.71515	up
mws0133	C6H6N2O	Nicotinamide	Others	Vitamin	550250	441720	548260	442150	526890	515800	0.263653	0.964038	-0.0528383	insig
pme0490	C6H5NO2	Nicotinic acid (Vitamin B3)	Others	Vitamin	180430	111380	164090	468750	542020	230760	1.18572	2.72325	1.44533	up
Lmbp000668	C6H5NO2	Isonicotinic acid	Organic acids	Organic acids	172430	111820	177700	452760	513450	243070	1.20811	2.61777	1.38834	up
mws0236	C2H7NO3S	2-Aminoethanesulfonic acid	Organic acids	Organic acids	14735	5999.8	11864	54282	41021	30944	1.28359	3.87275	1.95336	up
mws0572	C5H7N3O	5-Methylcytosine	Nucleotides and derivatives	Nucleotides and derivatives	57176	70382	61266	68798	61307	55709	0.130913	0.984059	-0.0231829	insig
Zmgn000216	C2H7O4P	2-Hydroxyethylphosphonic acid	Organic acids	Organic acids	252750	169090	253560	198970	427780	141650	0.0559674	1.1377	0.186115	insig
mws0251	C5H6N2O2	Thymine	Nucleotides and derivatives	Nucleotides and derivatives	7986.6	5604.3	11238	6031.2	5122.8	11137	0.266418	0.897784	-0.155559	insig
mws0263	C5H7NO3	5-Oxo-L-Proline	Amino acids and derivatives	Amino acids and derivatives	2160.1	4929.5	7108.8	9	3251.7	9	1.03215	0.230287	-2.1185	down
Rfmb319	C6H11NO2	Pipecolic acid*	Amino acids and derivatives	Amino acids and derivatives	4027800	1822700	2694600	6115500	6018800	8724100	1.23107	2.44098	1.28746	up
ML10181668	C6H11NO2	Cycloleucine*	Amino acids and derivatives	Amino acids and derivatives	111850	76005	62157	55702	92792	74221	0.335681	0.890817	-0.166799	insig
pme2693	C6H14N2O	N-Acetylputrescine	Alkaloids	Phenolamine	115180	92944	78838	22996	47781	71898	1.05546	0.497191	-1.00813	down
pmb0501	C5H14N4	Agmatine	Alkaloids	Phenolamine	125570	94787	93680	20036	46366	68984	1.10666	0.431115	-1.21386	down
mws0712	C5H9NO3	N-Propionylglycine	Amino acids and derivatives	Amino acids and derivatives	22337	17992	20337	45022	45437	25347	1.17016	1.90891	0.93275	insig
pme0274	C6H13NO2	6-Aminocaproic acid	Organic acids	Organic acids	372050	373430	299120	192650	181140	356000	0.925484	0.698631	-0.517397	insig
pmp001198	C6H13NO2	6-Deoxyfagomine	Alkaloids	Alkaloids	2918400	2986600	2268200	1385900	1816200	2847500	0.841181	0.740175	-0.434061	insig
mws1587	C6H13NO2	L-Norleucine	Amino acids and derivatives	Amino acids and derivatives	249070	262080	226650	220730	253030	191320	0.733631	0.901437	-0.149702	insig
mws0227	C6H13NO2	L-Leucine*	Amino acids and derivatives	Amino acids and derivatives	731240	721440	587960	397650	439820	650070	0.998392	0.728958	-0.456093	insig
mws0258	C6H13NO2	L-Isoleucine*	Amino acids and derivatives	Amino acids and derivatives	663390	592640	510020	346660	402070	627130	0.816615	0.779061	-0.360193	insig
mws0473	C5H8O4	2-Methylsuccinic acid	Organic acids	Organic acids	187340	241780	202790	227530	221930	270180	0.785628	1.13883	0.187556	insig
Lmgn000160	C4H8N2O3	3-Ureidopropionic Acid	Organic acids	Organic acids	6412.2	4179.6	4261.1	3234.5	9957.4	4532.2	0.137879	1.19331	0.254968	insig
mws0001	C4H8N2O3	L-Asparagine	Amino acids and derivatives	Amino acids and derivatives	220850	174570	180230	203160	552570	237070	0.787626	1.72466	0.786311	insig
mws0341	C6H12O3	2-Hydroxyisocaproic acid	Organic acids	Organic acids	9	16411	9	39042	23704	19954	1.02931	5.03378	2.33164	up
mws0972	C6H12O3	6-Hydroxyhexanoic acid	Organic acids	Organic acids	31179	28995	20686	68091	77883	60772	1.33848	2.55684	1.35436	up
pme2527	C5H12N2O2	L-Ornithine	Amino acids and derivatives	Amino acids and derivatives	16499	12177	9022.9	14546	30149	11503	0.615077	1.49071	0.575996	insig
mws0219	C4H7NO4	L-Aspartic Acid	Amino acids and derivatives	Amino acids and derivatives	2983400	2435200	2542800	1272000	1659800	1194600	1.32787	0.518301	-0.948138	insig
Lmbn000198	C4H6O5	3-Dehydro-L-Threonic Acid*	Organic acids	Organic acids	4402300	4931600	5080500	3352700	2962200	3647200	1.29751	0.691121	-0.532989	insig
mws0275	C4H6O5	L-Malic acid*	Organic acids	Organic acids	2662200	3016600	3068000	2534500	2602500	2863100	0.852112	0.914632	-0.128737	insig
Zmgn000503	C5H10O4	2,3-Dihydroxy-3-Methylbutanoic Acid	Organic acids	Organic acids	1544800	1880400	2236500	1194700	885670	1220800	1.22057	0.58307	-0.778258	insig
pmb0374	C5H5N5	2-Aminopurine	Nucleotides and derivatives	Nucleotides and derivatives	139510	125340	140980	202860	207890	125080	0.83662	1.32033	0.4009	insig
pme0040	C5H5N5	Adenine	Nucleotides and derivatives	Nucleotides and derivatives	409440	358750	462210	846170	1379800	867570	1.30269	2.51426	1.33013	up
mws0889	C4H8O5	D-Threonic Acid	Others	Saccharides and Alcohols	2663700	5950900	2372300	1034800	1068000	652350	1.26092	0.250767	-1.99558	down
pme0033	C5H4N4O	Hypoxanthine	Nucleotides and derivatives	Nucleotides and derivatives	8563.8	9	9	69150	103850	42868	1.15455	25.1542	4.65273	up
pme1173	C5H4N4O	Allopurinol	Nucleotides and derivatives	Nucleotides and derivatives	11942	8050.3	12578	73998	80619	21234	1.20979	5.39912	2.43272	up
Hmbn002174	C8H8O2	4-Hydroxyacetophenone	Phenolic acids	Phenolic acids	5995.8	7103.2	7673.8	29015	27463	23031	1.38839	3.82755	1.93642	up
mws1336	C7H7NO2	4-Aminobenzoic acid	Phenolic acids	Phenolic acids	36990	12914	44389	9795.9	32793	10590	0.690667	0.563975	-0.826297	insig
pme2268	C7H7NO2	Trigonelline	Alkaloids	Alkaloids	13196000	10047000	15226000	7487800	11843000	7643100	0.97136	0.701185	-0.512132	insig
pme1002	C8H11NO	L-Tyramine	Amino acids and derivatives	Amino acids and derivatives	2595000	1629200	2655300	997810	1798900	1832400	0.882902	0.672885	-0.571569	insig
Hmgn001653	C7H6O3	Protocatechualdehyde*	Phenolic acids	Phenolic acids	987040	432950	582350	3934900	3757100	3640300	1.35724	5.65953	2.50068	up
Lmgn001670	C7H6O3	Salicylic acid	Phenolic acids	Phenolic acids	35459	30386	46230	72728	85406	72337	1.31834	2.0564	1.04012	up
Lmbn001981	C7H6O3	2,5-Dihydroxybenzaldehyde*	Phenolic acids	Phenolic acids	914050	440500	493100	3469000	3572300	3533200	1.36216	5.72322	2.51683	up
mws0749	C7H6O3	4-Hydroxybenzoic acid	Phenolic acids	Phenolic acids	964320	637300	864660	5460600	5487600	5341100	1.39328	6.60481	2.72352	up
Lmbn002862	C7H6O3	3-Hydroxybenzoic Acid	Organic acids	Organic acids	129300	100440	114760	346910	189240	304310	1.28681	2.43965	1.28668	up
mws0336	C6H6N2O2	Urocanic acid	Organic acids	Organic acids	88862	253360	191720	45974	86098	57554	1.13797	0.355143	-1.49353	down
mws2368	C8H10O2	Tyrosol	Phenolic acids	Phenolic acids	6475.3	3924.6	2310.6	6813.9	11656	14034	1.11775	2.55725	1.35459	up
mws0704	C2H8NO4P	O-Phosphorylethanolamine	Alkaloids	Alkaloids	118180	128610	131000	77121	117990	91483	1.07021	0.758607	-0.398576	insig
pme3207	C6H6O4	Muconic acid	Organic acids	Organic acids	1435400	1799700	1337500	8932900	8814500	3995600	1.31226	4.75506	2.24946	up
pmb0764	C6H9NOS	4-Methyl-5-thiazoleethanol	Others	Others	5919.4	5667.5	6081.3	12767	19877	14480	1.34748	2.66716	1.41531	up
Hmsp000364	C7H13NO2	L-Cyclopentylglycine	Amino acids and derivatives	Amino acids and derivatives	4200300	7272700	4755000	2426500	3903200	2053400	1.1315	0.516582	-0.952929	insig
Rfmb320	C7H13NO2	1-Methylpiperidine-2-carboxylic acid	Amino acids and derivatives	Amino acids and derivatives	4573900	2428800	4666200	2709700	3703200	4279000	0.169791	0.916273	-0.12615	insig
Hmcp000405	C8H17NO	Dihydroisopelletierine	Alkaloids	Alkaloids	51892	51615	66805	57086	34804	65019	0.332347	0.921303	-0.118252	insig
Rfmb318	C7H14NO2+	D-Proline betaine	Amino acids and derivatives	Amino acids and derivatives	2028100	1260800	2170700	1298100	1703000	1930500	0.287968	0.90329	-0.146739	insig
mws0103	C9H7NO	Indole-3-carboxaldehyde	Alkaloids	Plumerane	14001	20665	15489	16897	21073	33152	0.801716	1.41804	0.503902	insig
pme0295	C6H11NO3	4-Acetamidobutyric acid	Organic acids	Organic acids	396270	256420	362060	1115900	852680	713540	1.31594	2.64313	1.40225	up
mws0567	C5H11N3O2	4-Guanidinobutyric acid	Organic acids	Organic acids	768770	728600	835560	1130800	757440	987240	0.892361	1.23256	0.30166	insig
mws0924	C6H10O4	2-Methylglutaric acid*	Organic acids	Organic acids	49670	26256	52687	18639	44341	32666	0.59603	0.743673	-0.42726	insig
Wmzn000227	C6H10O4	2,2-Dimethylsuccinic acid	Organic acids	Organic acids	69229	55413	68514	27688	62922	36346	0.976371	0.657272	-0.605438	insig
mws0208	C6H10O4	Adipic Acid*	Organic acids	Organic acids	58037	38807	104980	38857	29228	32988	0.992799	0.500798	-0.9977	insig
pme0193	C5H10N2O3	L-Glutamine	Amino acids and derivatives	Amino acids and derivatives	25228	22933	26643	14710	16946	9644.8	1.22685	0.55212	-0.856946	insig
pme0026	C6H14N2O2	L-Lysine	Amino acids and derivatives	Amino acids and derivatives	25143	26096	32081	22350	22205	7518.5	0.867027	0.624982	-0.678113	insig
pme1691	C7H16NO2	Acetylcholine	Alkaloids	Alkaloids	326960	308280	359340	486920	575190	473550	1.32197	1.54403	0.6267	insig
pme0014	C5H9NO4	L-Glutamic acid	Amino acids and derivatives	Amino acids and derivatives	32726000	31863000	29624000	23014000	31785000	27029000	0.867813	0.868543	-0.203332	insig
mws1050	C5H9NO4	O-Acetylserine	Amino acids and derivatives	Amino acids and derivatives	236160	228520	236820	134740	227420	193820	0.9071	0.792559	-0.33541	insig
Zmzn000113	C5H9NO4	L-threo-3-Methylaspartate	Amino acids and derivatives	Amino acids and derivatives	798200	608850	648410	475880	836230	487990	0.539967	0.875765	-0.191384	insig
pmp001285	C8H4O3	Phthalic anhydride	Phenolic acids	Phenolic acids	400990	461200	356240	447290	433380	420700	0.58312	1.06807	0.0950078	insig
ML10171848	C5H8O5	D-Arabinono-1,4-lactone	Others	Saccharides and Alcohols	113440	108860	129090	82919	79661	106710	1.10428	0.766356	-0.383912	insig
mws1024	C9H8O2	p-Coumaraldehyde	Phenolic acids	Phenolic acids	9	7041.4	9	7426.4	5050.1	5391	0.964668	2.53102	1.33972	insig
mws2213	C9H8O2	Cinnamic acid	Phenolic acids	Phenolic acids	36446	48399	80545	65047	43072	67004	0.250865	1.05885	0.0824966	insig
pme2987	C9H8O2	3,4-Dihydrocoumarin	Lignans and Coumarins	Coumarins	4243.2	6623.1	7939.8	6210.2	4353.6	6134.9	0.296561	0.887941	-0.171465	insig
Lmgp000796	C8H7NO2	4-Hydroxymandelonitrile	Alkaloids	Alkaloids	1784200	2361900	1348900	1517300	2111300	1055300	0.465595	0.852393	-0.230409	insig
pme1210	C5H11NO2S	L-Methionine	Amino acids and derivatives	Amino acids and derivatives	1989400	2397800	1337800	1416700	2099000	958280	0.616937	0.781481	-0.355717	insig
mws0847	C6H7N5	1-Methyladenine	Nucleotides and derivatives	Nucleotides and derivatives	31358	33505	28003	18896	27889	17255	1.11152	0.689596	-0.536177	insig
mws0262	C4H6O6	L-Tartaric acid	Organic acids	Organic acids	26125	35044	32181	35295	51151	55177	1.0851	1.51712	0.601334	insig
Zmgn000173	C5H10O5	D-Ribose	Others	Saccharides and Alcohols	168400	169690	145980	102990	87452	50210	1.2045	0.497143	-1.00827	down
mws1499	C5H10O5	D-Arabinose	Others	Saccharides and Alcohols	311510	439730	458710	88487	112940	79706	1.37427	0.232351	-2.10562	down
mws0008	C9H10O2	Hydrocinnamic acid	Phenolic acids	Phenolic acids	9	9	15287	9	14498	9	0.0144792	0.948448	-0.0763591	insig
mws0921	C9H10O2	p-Coumaryl alcohol	Phenolic acids	Phenolic acids	15084	49574	18249	9922.8	12719	13684	0.949954	0.438151	-1.1905	insig
pme1109	C5H5N5O	Guanine	Nucleotides and derivatives	Nucleotides and derivatives	435560	241850	226550	1007800	1143900	1066800	1.33613	3.56045	1.83206	up
pme0183	C5H5N5O	Isoguanine	Nucleotides and derivatives	Nucleotides and derivatives	163760	141560	115880	267950	257120	274510	1.33973	1.89834	0.924737	insig
pme0256	C5H4N4O2	Xanthine	Nucleotides and derivatives	Nucleotides and derivatives	13530	13671	14540	59409	59503	31755	1.32824	3.60957	1.85183	up
mws0145	C8H8O3	O-Anisic acid (2-Methoxybenzoic acid)	Phenolic acids	Phenolic acids	231560	155510	47408	48637	45773	63227	0.91446	0.362819	-1.46268	insig
mws0458	C8H8O3	Vanillin	Phenolic acids	Phenolic acids	2215900	3127000	1785600	2217600	1881000	2071300	0.469247	0.865526	-0.208351	insig
mws0438	C5H12O5	L-Arabitol	Others	Saccharides and Alcohols	54300	32422	66493	117350	123700	103960	1.25083	2.2518	1.17108	up
pme0513	C5H12O5	Xylitol	Others	Saccharides and Alcohols	53397	42285	55717	109270	99897	63476	1.17101	1.80082	0.848657	insig
mws0213	C5H12O5	Ribitol*	Others	Saccharides and Alcohols	122290	55488	108130	255750	264860	168280	1.1931	2.40948	1.26872	up
mws0437	C5H12O5	D-Arabitol*	Others	Saccharides and Alcohols	99069	42183	96234	185960	229280	167180	1.19743	2.45244	1.29422	up
mws0444	C7H7NO3	3-Aminosalicylic acid	Phenolic acids	Phenolic acids	32920	17160	18678	7011.9	12602	14711	1.06227	0.499213	-1.00227	down
mws4002	C8H11NO2	Dopamine	Alkaloids	Alkaloids	322500	557270	283440	330950	925990	348400	0.396108	1.38009	0.464767	insig
mws0183	C7H6O4	3,4-Dihydroxybenzoic acid (Protocatechuic acid)*	Phenolic acids	Phenolic acids	214670	250710	315010	263090	556060	335680	0.803187	1.47981	0.565413	insig
mws0639	C7H6O4	2,3-Dihydroxybenzoic Acid*	Organic acids	Organic acids	282450	336830	418270	356260	764100	364060	0.661813	1.4307	0.516718	insig
mws0180	C7H6O4	2,5-Dihydroxybenzoic acid; Gentisic Acid*	Phenolic acids	Phenolic acids	118360	76036	141920	77842	237690	119040	0.316365	1.29215	0.369778	insig
mws0885	C7H6O4	2,4-Dihydroxybenzoic acid	Phenolic acids	Phenolic acids	225020	188220	348160	208840	656780	238610	0.421629	1.45026	0.536314	insig
mws0254	C6H9N3O2	L-Histidine	Amino acids and derivatives	Amino acids and derivatives	437000	400220	358650	264870	605010	485970	0.177657	1.13378	0.181137	insig
pmf0175	C10H22O	2-Decanol	Others	Saccharides and Alcohols	9652400	10096000	11313000	9545500	10323000	10116000	0.430209	0.96533	-0.0509059	insig
pmf0174	C10H22O	1-Decanol	Others	Saccharides and Alcohols	9651100	10532000	10959000	9354200	10280000	10400000	0.480845	0.964424	-0.05226	insig
mws0987	C10H8O2	6-MethylCoumarin	Lignans and Coumarins	Coumarins	27559	27485	32958	42604	34171	38753	1.19138	1.31279	0.392634	insig
pme0128	C6H12N2O3	L-Alanyl-L-Alanine	Amino acids and derivatives	Amino acids and derivatives	21185	11029	14886	21143	24985	9809.5	0.261695	1.18763	0.248089	insig
mws0005	C10H12N2	Tryptamine	Alkaloids	Plumerane	14516	8766.8	10563	16801	25397	8733.2	0.612687	1.5048	0.589573	insig
mws0102	C9H7NO2	Indole-5-carboxylic acid	Alkaloids	Plumerane	12875	8337.2	11343	29186	25125	22023	1.32718	2.34476	1.22944	up
mws1417	C9H7NO2	Indole-3-carboxylic acid	Alkaloids	Plumerane	28083	12902	15345	53257	62864	35849	1.22144	2.69785	1.43181	up
pme3382	C6H11NO4	N-Acetyl-L-threonine	Amino acids and derivatives	Amino acids and derivatives	60331	66977	60051	57292	64563	66623	0.0460517	1.00597	0.00859085	insig
mws1346	C6H11NO4	DL-2-Aminoadipic acid	Alkaloids	Alkaloids	561850	678000	884800	281940	542600	413570	1.09107	0.582736	-0.779086	insig
pme2914	C6H10O5	3-Hydroxy-3-methylpentane-1,5-dioic acid	Amino acids and derivatives	Amino acids and derivatives	488500	749970	890500	376170	443000	363560	1.16899	0.555541	-0.848035	insig
pmf0440	C10H10O2	4-MethoxycinnaMaldehyde	Phenolic acids	Phenolic acids	224470	193550	102110	71977	160690	78289	0.861806	0.597843	-0.742162	insig
pme1419	C6H13NO2S	L-Methionine methyl ester	Amino acids and derivatives	Amino acids and derivatives	19385	17151	11647	10343	15060	5361	0.857852	0.638482	-0.647281	insig
mws0159	C9H8O3	Phenylpyruvic acid	Organic acids	Organic acids	15381	16136	12225	37071	26851	37695	1.33598	2.3231	1.21605	up
Lmmn001643	C9H8O3	2-Hydroxycinnamic acid	Organic acids	Organic acids	124160	291350	236900	392480	316150	459530	1.05422	1.79053	0.840387	insig
pmb0142	C9H8O3	Caffeic aldehyde	Phenolic acids	Phenolic acids	49308	37057	41297	53019	65296	63510	1.20414	1.42427	0.510221	insig
pme1439	C9H8O3	p-Coumaric acid	Phenolic acids	Phenolic acids	38340	41664	44290	91515	115190	104330	1.38071	2.50241	1.32332	up
Lmbn002739	C9H8O3	3-Hydroxycinnamic Acid	Phenolic acids	Phenolic acids	164220	326890	292030	347220	457000	455430	1.0314	1.60846	0.685681	insig
pme2435	C6H12O5	L-Fucose	Others	Saccharides and Alcohols	42613	39805	82477	115510	131600	55893	0.9081	1.83755	0.877784	insig
mws0898	C10H12O2	Isoeugenol	Phenolic acids	Phenolic acids	37869	41284	44392	206540	172150	280710	1.38409	5.33733	2.41612	up
pme2617	C5H11NO3S	L-Methionine Sulfoxide	Amino acids and derivatives	Amino acids and derivatives	8700100	7817800	7931800	9273600	9537900	9451000	1.26892	1.15594	0.209072	insig
pme0021	C9H11NO2	L-Phenylalanine	Amino acids and derivatives	Amino acids and derivatives	7690300	7175800	7503100	5925100	7787500	5974900	0.849197	0.880116	-0.184234	insig
pme0282	C8H6O4	Phthalic acid	Organic acids	Organic acids	137550	115620	84367	154030	125190	87239	0.236943	1.08569	0.118606	insig
pme0281	C8H6O4	Terephthalic acid	Phenolic acids	Phenolic acids	1618200	1697600	1319900	1080800	1704300	1141900	0.704369	0.847121	-0.23936	insig
mws0344	C5H10O6	D-Xylonic acid	Organic acids	Organic acids	12655000	11040000	15261000	13958000	12417000	10173000	0.32022	0.938187	-0.0920531	insig
mws0467	C9H10O3	3-(4-Hydroxyphenyl)-propionic acid	Phenolic acids	Phenolic acids	9	5931.8	5787.8	22326	23297	18650	0.873829	5.48002	2.45418	insig
mws0851	C8H15NaO2	Sodium Valproate	Others	Others	1991800	1742600	1813300	1809700	2323600	1985500	0.677396	1.10294	0.141359	insig
Zmjp000624	C8H9NO3	Pyridoxal	Others	Vitamin	56900	60348	47896	93516	85737	65819	1.17412	1.48399	0.569481	insig
mws2125	C3H5O6P	Phosphoenolpyruvate	Organic acids	Organic acids	15323	12072	18791	9	13826	9289.3	0.699993	0.500678	-0.998046	insig
pme2598	C8H8O4	3,4-Dihydroxybenzeneacetic acid	Phenolic acids	Phenolic acids	87954	109660	51875	43894	54492	41821	1.06359	0.561977	-0.831418	insig
mws0028	C8H8O4	Vanillic acid	Phenolic acids	Phenolic acids	117950	58866	39979	166800	119910	95854	0.945546	1.76463	0.81937	insig
Hmbp001276	C8H8O4	Gallacetophenone	Phenolic acids	Phenolic acids	3018600	2245800	2578600	417090	437490	552560	1.38916	0.179413	-2.47864	down
Zmsp001834	C8H8O4	2,6-Dimethoxy-1,4-benzoquinone	Quinones	Quinones	2759400	2176500	2601600	439630	444070	571660	1.38995	0.193083	-2.37271	down
pme1383	C8H11NO3	Pyridoxine	Others	Vitamin	109460	174320	105270	469180	494610	439910	1.35801	3.60802	1.85121	up
pme0181	C7H11N3O2	3-Methyl-L-Histidine	Amino acids and derivatives	Amino acids and derivatives	14246	32453	18797	43932	43407	38352	1.14924	1.91906	0.940403	insig
mws0024	C7H6O5	Gallic acid	Tannins	Tannin	82540	73360	82670	57396	72851	55802	1.14121	0.779851	-0.35873	insig
pme0253	C8H15NO3	N-Acetyl-L-leucine	Amino acids and derivatives	Amino acids and derivatives	26095	26980	18971	31537	26695	30843	0.938389	1.23636	0.306102	insig
pme3009	C6H6O6	Trans-Citridic acid	Organic acids	Organic acids	2659400	3180200	2857000	1656200	1571700	2059600	1.30668	0.607996	-0.717866	insig
MA10039492	C6H6O6	Dehydroascorbic acid	Others	Vitamin	530880	701110	1014300	258160	413620	106600	1.12822	0.346518	-1.529	down
mws0154	C7H10O5	Shikimic acid	Organic acids	Organic acids	3828100	7113600	8127500	1423400	2180100	1052200	1.28739	0.244148	-2.03417	down
mws0242	C8H14O4	Suberic Acid	Organic acids	Organic acids	28341	27760	23881	41865	66252	41883	1.22743	1.87542	0.907215	insig
mws1401	C7H14N2O3	L-Theanine	Amino acids and derivatives	Amino acids and derivatives	25755	12637	21234	27164	23346	28051	0.82904	1.31756	0.397872	insig
Zmyn000155	C7H14N2O3	N-α-Acetyl-L-ornithine	Amino acids and derivatives	Amino acids and derivatives	40592	25110	49475	62088	40151	29783	0.314005	1.14625	0.196926	insig
mws0260	C6H14N4O2	L-Arginine	Amino acids and derivatives	Amino acids and derivatives	379990	402190	351760	796270	603680	334670	0.809885	1.52973	0.613275	insig
pme2559	C6H9NO5	N-Acetyl-L-Aspartic Acid	Amino acids and derivatives	Amino acids and derivatives	39196	33494	36580	58475	61253	48354	1.30202	1.53823	0.621268	insig
pme0008	C6H13N3O3	L-Citrulline	Amino acids and derivatives	Amino acids and derivatives	55118	41924	53734	204610	121380	83468	1.21744	2.71567	1.44131	up
Hmfn000531	C6H8O6	L-Ascorbic acid (Vitamin C)	Others	Vitamin	1692100	3860100	2507500	54618	227720	72491	1.35026	0.0440251	-4.50553	down
mws4175	C6H8O6	D-Glucurono-6,3-lactone	Others	Saccharides and Alcohols	211850	479590	282970	76028	108800	71616	1.30086	0.263179	-1.92589	down
pmb3101	C7H12O5	2-Isopropylmalic Acid	Organic acids	Organic acids	350480	362830	389120	178420	351580	391300	0.610932	0.835699	-0.258944	insig
pme2024	C10H12N2O	Serotonin	Alkaloids	Plumerane	16801	26288	28904	14060	16328	10871	1.12643	0.573097	-0.803148	insig
mws1013	C9H6O4	Esculetin	Lignans and Coumarins	Coumarins	73861	130030	63688	53697	120620	99446	0.0155288	1.02311	0.0329626	insig
pme1021	C6H10O6	D-Glucono-1,5-lactone	Others	Saccharides and Alcohols	46717	57721	62712	17711	14229	9822.2	1.35348	0.249849	-2.00087	down
mws1195	C10H10O3	p-Coumaric acid methyl ester	Phenolic acids	Phenolic acids	122890	156540	113870	53468	89507	78330	1.20619	0.562688	-0.829594	insig
mws0009	C10H10O3	Coniferaldehyde	Phenolic acids	Phenolic acids	105980	125170	101800	92268	75058	119240	0.671418	0.860688	-0.216438	insig
mws0981	C6H5N5O2	Isoxanthopterin	Nucleotides and derivatives	Nucleotides and derivatives	14087	16254	14908	16228	30123	17363	0.828854	1.40808	0.493725	insig
mws2212	C9H8O4	Caffeic acid	Phenolic acids	Phenolic acids	165870	128270	172550	188990	339150	162490	0.804342	1.47985	0.565448	insig
pmf0138	C6H12O6	D-Mannose*	Others	Saccharides and Alcohols	11678000	15845000	16724000	3118200	3219900	2788300	1.38868	0.20626	-2.27746	down
pme0516	C6H12O6	Inositol	Others	Saccharides and Alcohols	637700	488060	488420	594360	599000	469360	0.180886	1.03007	0.0427438	insig
mws1164	C6H12O6	D-Fructose*	Others	Saccharides and Alcohols	10308000	16270000	15607000	4292600	3933700	3216800	1.35908	0.27126	-1.88225	down
mws4170	C6H12O6	D-Glucose*	Others	Saccharides and Alcohols	10304000	17289000	15339000	3555100	4749100	3463100	1.35271	0.274092	-1.86727	down
pmf0139	C6H12O6	D-Galactose*	Others	Saccharides and Alcohols	9269200	13186000	15604000	3435800	3531700	2846600	1.3626	0.257864	-1.95532	down
mws0663	C7H8N4O2	1,7-Dimethylxanthine	Nucleotides and derivatives	Nucleotides and derivatives	5970.4	3439	7800.1	3029.7	6176.8	9522.4	0.0594017	1.08829	0.122061	insig
mws0093	C10H12O3	Coniferyl alcohol	Phenolic acids	Phenolic acids	508900	498790	328320	481640	198720	314310	0.690173	0.744508	-0.425641	insig
mws0250	C9H11NO3	L-Tyrosine	Amino acids and derivatives	Amino acids and derivatives	903500	644360	485370	349290	558790	419310	0.959195	0.652848	-0.615181	insig
Hmtn001288	C9H10O4	Methyl 2,4-dihydroxyphenylacetate	Phenolic acids	Phenolic acids	2447.3	9	4822	6712.3	7514.9	4824.5	0.769838	2.6176	1.38825	insig
mws1350	C9H10O4	Syringaldehyde; 4-Hydroxy-3,5-Dimethoxybenzaldehyde	Phenolic acids	Phenolic acids	662450	642310	560190	758490	611040	913250	0.855715	1.22404	0.291655	insig
pme2237	C6H14O6	Dulcitol*	Others	Saccharides and Alcohols	142690	133390	128390	337410	293470	290460	1.39227	2.27789	1.1877	up
mws1155	C6H14O6	D-Mannitol*	Others	Saccharides and Alcohols	39516	33469	34443	87684	69676	80451	1.37764	2.21368	1.14645	up
mws0214	C6H14O6	D-Sorbitol	Others	Saccharides and Alcohols	158890	131350	175700	321680	275790	297330	1.35301	1.92042	0.941421	insig
pme2596	C8H9NO4	4-Pyridoxic acid	Others	Vitamin	25386	56832	34442	51539	41042	32688	0.27705	1.0738	0.102719	insig
Zmgn000447	C3H7O7P	3-Phospho-D-glyceric acid	Others	Saccharides and Alcohols	71807	190530	234570	91936	169780	97750	0.414234	0.723407	-0.467121	insig
mws0752	C11H22O2	Undecylic Acid	Lipids	Free fatty acids	336200	325080	285640	453960	431130	450700	1.34475	1.41067	0.496379	insig
pmn001492	C11H8O3	Ayapin	Lignans and Coumarins	Coumarins	81396	84241	83806	124480	158360	108780	1.24565	1.56998	0.650744	insig
pme0137	C7H12N2O4	N-Acetyl-L-Glutamine	Amino acids and derivatives	Amino acids and derivatives	756970	963490	985180	902510	1345600	819920	0.401119	1.13394	0.181343	insig
mws0237	C9H16O4	Azelaic acid	Organic acids	Organic acids	1341600	1482000	1337300	2389800	2498600	2207100	1.37734	1.70528	0.770009	insig
pmn001380	C9H16O4	Eucommiol	Others	Others	108610	96188	99933	159810	180210	132150	1.27538	1.54946	0.63177	insig
mws0736	C8H16N2O3	N-Glycyl-L-leucine*	Amino acids and derivatives	Amino acids and derivatives	731930	534850	515170	1123200	1403500	591310	0.934506	1.74977	0.807169	insig
mws5041	C8H16N2O3	L-Glycyl-L-isoleucine*	Amino acids and derivatives	Amino acids and derivatives	616130	421350	426690	942000	1040800	501640	0.964757	1.69682	0.762838	insig
pme0122	C8H16N2O3	N6-Acetyl-L-lysine	Amino acids and derivatives	Amino acids and derivatives	116090	139390	155520	266180	227830	219380	1.31792	1.73574	0.795553	insig
pme3388	C7H16N4O2	Homoarginine	Amino acids and derivatives	Amino acids and derivatives	5399.3	5241.6	4971.9	19164	8029.4	6631.4	1.00603	2.16648	1.11535	up
Zmjp000182	C7H16N4O2	N-Monomethyl-L-arginine	Amino acids and derivatives	Amino acids and derivatives	28102	20286	21257	93384	46701	35148	1.14243	2.51609	1.33118	up
mws0193	C7H15N3O3	L-Homocitrulline	Amino acids and derivatives	Amino acids and derivatives	27180	18979	23379	17845	17600	22243	0.801222	0.82959	-0.26953	insig
pme0278	C7H14N2O4	2,6-Diaminooimelic acid	Amino acids and derivatives	Amino acids and derivatives	260620	151250	159760	522950	586420	376190	1.2785	2.59881	1.37785	up
mws0597	C10H9NO3	5-Hydroxyindole-3-acetic acid	Alkaloids	Plumerane	9887.6	7185.3	9188.8	12619	10294	9837	0.955378	1.24706	0.318535	insig
mws0281	C6H8O7	Citric Acid	Organic acids	Organic acids	12242000	11643000	14674000	17055000	22942000	13809000	0.968142	1.39542	0.480699	insig
Zmyn000453	C6H8O7	Isocitric Acid	Organic acids	Organic acids	3648400	2899400	3967300	6604200	8229900	4011000	1.06693	1.79219	0.841727	insig
Hmjp002337	C10H8O4	Isoscopoletin (6-Hydroxy-7-Methoxycoumarin)	Lignans and Coumarins	Coumarins	1000400	837980	800890	735420	522620	459950	1.14423	0.650934	-0.619417	insig
pme2993	C10H8O4	Scopoletin (7-Hydroxy-5-methoxycoumarin)	Lignans and Coumarins	Coumarins	1912300	1328600	1312200	1427700	756590	1025500	0.881793	0.704968	-0.50437	insig
mws0277	C7H12O6	Quinic Acid	Organic acids	Organic acids	6165000	5434000	7363200	11059000	13265000	8551700	1.21565	1.73375	0.793895	insig
mws1515	C13H20O	α-Ionone	Others	Others	7273	11708	12568	5263	13081	16640	0.0287239	1.10888	0.149101	insig
pme2743	C10H11NO3	N-Phenylacetylglycine	Amino acids and derivatives	Amino acids and derivatives	130730	109870	81047	108630	23699	53923	0.838788	0.579057	-0.788222	insig
mws1189	C6H10O7	D-Galacturonic acid*	Organic acids	Organic acids	33159	56600	56246	17660	46708	19976	0.941309	0.577679	-0.79166	insig
pme3705	C6H10O7	D-Glucoronic acid*	Others	Saccharides and Alcohols	46240	74419	53052	35818	43789	22834	1.06436	0.589721	-0.761896	insig
mws0014	C10H10O4	Ferulic acid	Phenolic acids	Phenolic acids	490500	236020	294100	445440	578340	372290	0.790511	1.36786	0.451925	insig
pme0534	C6H12O7	Gluconic acid	Others	Saccharides and Alcohols	1512000	1483400	2098700	959740	1127900	834570	1.24924	0.573646	-0.801767	insig
mws0027	C9H10O5	Syringic acid	Phenolic acids	Phenolic acids	106230	66431	55662	175950	232070	152900	1.25339	2.4567	1.29672	up
mws0923	C9H10ClNO2	L-2-chlorophenylalanine	Amino acids and derivatives	Amino acids and derivatives	2452700	2203800	2306300	2512100	2160700	2513400	0.36807	1.03208	0.0455615	insig
pmb2640	C12H24O2	Dodecanoic acid (Lauric acid)	Lipids	Free fatty acids	88287	72942	98564	108110	136970	94650	0.959564	1.30769	0.387026	insig
pme0266	C10H18O4	Sebacate	Organic acids	Organic acids	1142.6	2087.8	1757.6	2403.9	4038.4	1389.7	0.658502	1.57017	0.650919	insig
mws5037	C9H18N2O3	L-Alanyl-L-leucine	Amino acids and derivatives	Amino acids and derivatives	9	5053.6	5691.6	6361.7	15127	9	0.08084	1.99901	0.999282	insig
mws0018	C10H26N4	Spermine	Alkaloids	Phenolamine	22971000	21420000	24118000	27286000	23877000	23804000	0.883184	1.09426	0.129962	insig
Zmbp002538	C11H12N2O2	1-Methoxy-indole-3-acetamide	Alkaloids	Alkaloids	571140	357540	408250	737600	730740	726630	1.23769	1.6418	0.715277	insig
mws0282	C11H12N2O2	L-Tryptophan	Amino acids and derivatives	Amino acids and derivatives	4076500	3090200	3099900	5491800	5413100	4340300	1.20405	1.48493	0.570397	insig
Lmln010063	C14H22O	2,6-Di-tert-butylphenol	Phenolic acids	Phenolic acids	589230	497850	292170	260670	481330	268640	0.679462	0.732746	-0.448615	insig
Zmgn002106	C11H13NO3	N-Acetyl-L-phenylalanine	Amino acids and derivatives	Amino acids and derivatives	37306	13149	29142	80210	82355	84046	1.25156	3.09824	1.63145	up
mws1014	C10H8O5	Fraxetin (7,8-Dihydroxy-6-methoxycoumarin)	Lignans and Coumarins	Coumarins	1385000	1369500	1276800	1287600	1179300	1137400	1.0959	0.894079	-0.161526	insig
mws1212	C11H12O4	Methyl ferulate	Phenolic acids	Phenolic acids	9	9	9	534020	401180	392370	1.40407	49169.3	15.5855	up
pme3443	C11H12O4	Sinapinaldehyde	Phenolic acids	Phenolic acids	648110	594120	538560	522090	506940	621780	0.585297	0.92701	-0.109343	insig
pmb2620	C11H12O4	3,4-Dimethoxycinnamic acid	Phenolic acids	Phenolic acids	2272.1	2419.9	1585.8	3130.3	5794.2	2993.2	1.07006	1.89839	0.924775	insig
Zmpn000199	C6H10O8	D-Galactaric acid*	Others	Saccharides and Alcohols	542030	498090	803630	481400	569180	400250	0.754755	0.786891	-0.345765	insig
Zmyn000108	C6H10O8	D-Saccharic acid*	Others	Saccharides and Alcohols	609160	557230	746850	461880	493870	407280	1.1941	0.71242	-0.489201	insig
Hmcn000192	C7H14O7	Sedoheptulose	Others	Saccharides and Alcohols	572860	430420	623160	483350	533090	465080	0.458631	0.910897	-0.134639	insig
mws0853	C11H14O4	Sinapyl alcohol	Phenolic acids	Phenolic acids	231090	235140	196450	419330	309060	439940	1.28874	1.76304	0.818064	insig
pme3437	C10H12O5	Eudesmic acid (3,4,5-trimethoxybenzoic acid)	Phenolic acids	Phenolic acids	9	3119.4	3482	12572	16014	8942.9	0.892925	5.67725	2.50519	insig
Lmlp001416	C10H12O5	Oresbiusin A	Phenolic acids	Phenolic acids	2115800	2567900	2218500	1447200	1454100	1320900	1.35831	0.611718	-0.709061	insig
mws0863	C5H11O7P	2-Deoxyribose-5'-phosphate	Nucleotides and derivatives	Nucleotides and derivatives	11212	11141	15086	14568	19644	16729	1.0635	1.36064	0.444285	insig
pmb2507	C5H11O7P	2-Deoxyribose-1-phosphate	Nucleotides and derivatives	Nucleotides and derivatives	257810	126450	149860	217860	224860	91404	0.0586011	1.00001	1.08042e-05	insig
mws1423	C14H14O2	Dihydropinosylvin	Others	Stilbene	47383	39141	45823	535250	1377600	874710	1.37632	21.0625	4.39661	up
mws0751	C13H26O2	Tridecanoic Acid	Lipids	Free fatty acids	2314.6	2686.2	3393.8	6513	8454	4615	1.25049	2.33269	1.22199	up
pme0170	C8H16N4O3	N-Acetyl-L-Arginine	Amino acids and derivatives	Amino acids and derivatives	80239	73408	46799	57065	55774	35571	0.774619	0.740399	-0.433625	insig
mws5045	C12H24O3	12-Hydroxydodecanoic acid	Lipids	Free fatty acids	5428.3	5474.3	6475.8	4488.2	4037.4	3418.8	1.24382	0.687313	-0.540961	insig
pme2566	C8H14N2O5	5-L-Glutamyl-L-amino acid	Amino acids and derivatives	Amino acids and derivatives	12230	3110.4	7931.9	10044	11697	19736	0.849439	1.78225	0.833698	insig
mws0677	C12H14N2O2	N-Acetyl-5-hydroxytryptamine	Alkaloids	Alkaloids	27603	26958	34012	46281	48270	38184	1.25017	1.49859	0.58361	insig
Lmrj001698	C9H18N2O4	L-Seryl-L-Isoleucine	Amino acids and derivatives	Amino acids and derivatives	1048300	681110	704480	1526200	1908600	832010	0.945609	1.75308	0.809894	insig
mws1337	C9H17NO5	D-Pantothenic Acid	Others	Vitamin	1121200	1128300	1421000	1049200	1723900	1165200	0.198912	1.07296	0.101596	insig
pme1228	C11H12N2O3	5-Hydroxy-L-tryptophan	Amino acids and derivatives	Amino acids and derivatives	57924	68091	65998	27876	27908	21126	1.37061	0.400546	-1.31996	down
mws4174	C8H15NO6	N-Acetyl-D-mannosamine	Others	Saccharides and Alcohols	221650	527950	214620	227690	182060	179480	0.782596	0.611095	-0.710531	insig
mws2608	C8H15NO6	N-Acetyl-D-galactosamine	Others	Saccharides and Alcohols	169320	344860	136080	170180	138200	131480	0.672052	0.676437	-0.563972	insig
mws5042	C11H14N2O3	L-Glycyl-L-phenylalanine	Amino acids and derivatives	Amino acids and derivatives	884990	731240	615970	1259400	1475900	727710	0.903626	1.55139	0.63356	insig
mws0520	C11H13NO4	N-Acetyl-L-tyrosine	Amino acids and derivatives	Amino acids and derivatives	7512.3	7026.7	9185.4	4947	7522.3	11389	0.126343	1.00564	0.00811965	insig
mws4085	C11H12O5	Sinapic acid	Phenolic acids	Phenolic acids	319440	348250	374620	604200	596500	239830	0.50831	1.38206	0.466815	insig
pmp000452	C13H20O3	Annuionone D	Others	Others	154600	146090	148910	415770	428510	364430	1.39535	2.68841	1.42675	up
mws1429	C13H20O3	Vomifoliol	Terpenoids	Monoterpenoids	14230	13178	28594	158350	192250	94021	1.33988	7.93938	2.98903	up
pmn001493	C14H10O3	Dengibsin	Others	Others	65068	27584	23460	653760	970900	596520	1.36634	19.1296	4.25774	up
Cmsp002787	C11H14O5	3,4'-Dihydroxy-3',5'-dimethoxypropiophenone	Phenolic acids	Phenolic acids	3729500	3308800	2377100	4213400	4825000	4802900	1.14035	1.47007	0.555885	insig
pme1194	C9H13N3O4	2'-Deoxycytidine	Nucleotides and derivatives	Nucleotides and derivatives	58057	91006	148160	186110	146520	74249	0.534454	1.36894	0.453054	insig
mws2105	C14H12O3	Benzyl salicylate	Phenolic acids	Phenolic acids	11415	20594	9541.8	13026	11243	25919	0.344692	1.20787	0.272466	insig
mws0021	C14H12O3	Resveratrol	Others	Stilbene	12721	4662.6	6866.1	112200	178760	106320	1.36555	16.3829	4.03412	up
Cmsp008043	C15H16O2	Dihydropinosylvin methyl ether	Others	Stilbene	172420	115530	126950	1648500	3210400	2570600	1.38382	17.9067	4.16243	up
mws0119	C14H28O2	Myristic Acid	Lipids	Free fatty acids	8509400	10778000	11507000	14509000	17059000	11535000	1.0462	1.3997	0.48512	insig
pma6455	C5H11O8P	Ribulose-5-phosphate	Others	Saccharides and Alcohols	15788	6049.7	18399	22221	87079	7745	0.572806	2.90891	1.54048	insig
Cmsn005615	C14H14O3	3,3',5-Trihydroxybibenzyl	Others	Stilbene	3483700	3985000	4412200	10807000	10789000	10935000	1.39161	2.73809	1.45317	up
Zmhn003607	C14H14O3	Dihydroresveratrol	Others	Stilbene	2510900	2922300	3619900	8625000	8086200	9094600	1.37565	2.85049	1.51121	up
mws0474	C12H22O4	Dodecanedioic aicd	Organic acids	Organic acids	1182.5	1814.9	1563.2	2124.3	1981.5	1354	0.591265	1.19717	0.259624	insig
pmb0490	C13H18N2O2	p-Coumaroylputrescine	Alkaloids	Phenolamine	60190	72463	87403	515290	219140	212830	1.28777	4.30463	2.10589	up
mws4176	C12H16N2O3	L-Alanyl-L-Phenylalanine	Amino acids and derivatives	Amino acids and derivatives	287370	209170	249590	352760	422350	213300	0.677653	1.32472	0.405683	insig
pmn001669	C12H14O5	Methyl sinapate	Phenolic acids	Phenolic acids	8935.4	10331	11626	16199	14128	7491.1	0.417551	1.22419	0.291825	insig
mws0221	C6H12N2O4S2	L-Cystine	Amino acids and derivatives	Amino acids and derivatives	482360	507830	444100	218490	190180	156810	1.37092	0.394258	-1.34279	down
HJAP106	C12H11N5O	N6-(4-hydroxybenzyl)adnine riboside	Nucleotides and derivatives	Nucleotides and derivatives	9	9	9	9	3163.7	9	0.607666	117.841	6.88069	insig
mws1383	C12H10N4O2	Lumichrome	Alkaloids	Alkaloids	8198.8	5666	5430	8784.5	6204.6	10468	0.797996	1.31938	0.399856	insig
pme0264	C10H14N2O5	Thymidine	Nucleotides and derivatives	Nucleotides and derivatives	61860	87361	148430	149300	123430	92257	0.559949	1.22622	0.294223	insig
Cmsn006847	C15H14O3	9,10-Dihydro-2-methoxy-4,5-phenanthrenediol	Quinones	PhenAnthraquinones	43167	20180	25379	681510	664970	683710	1.39106	22.8816	4.51611	up
Lmtn005519	C15H14O3	4-Methoxy-9,10-dihydrophenanthrene-2,5-diphenol	Quinones	PhenAnthraquinones	800010	480510	897300	3513900	3403600	2679400	1.35471	4.40665	2.13968	up
Hmlp005401	C15H14O3	4,5-Dihydroxy-2-methoxy-9,10-dihydrophenanthrene	Quinones	PhenAnthraquinones	5515.9	3640.8	4368	70956	60789	62265	1.39878	14.3449	3.84246	up
pmp001124	C15H14O3	Hircinol	Quinones	PhenAnthraquinones	9	9	9	67893	56402	65626	1.40422	7034.11	12.7802	up
Hmdp008314	C15H14O3	Coelonin	Quinones	PhenAnthraquinones	7390.6	3433.4	5285.6	85004	81048	87922	1.38812	15.7654	3.97869	up
Hmdp007537	C15H14O3	Lusianthridin	Quinones	PhenAnthraquinones	9	9	9	9527.5	14496	8161.4	1.40138	1192.03	10.2192	up
mws0359	C15H30O2	Pentadecanoic Acid	Lipids	Free fatty acids	1057800	1112300	1039100	1094000	1298000	830910	0.0789721	1.00427	0.0061502	insig
ML10180524	C9H13N3O5	Cytarabine	Nucleotides and derivatives	Nucleotides and derivatives	318290	362470	356140	374440	541420	283280	0.374269	1.15647	0.209723	insig
pme3732	C9H13N3O5	Cytidine	Nucleotides and derivatives	Nucleotides and derivatives	869390	842470	1015300	1172400	1354100	692460	0.404918	1.18033	0.239195	insig
mws0248	C9H12N2O6	Uridine	Nucleotides and derivatives	Nucleotides and derivatives	777990	669660	648790	1070100	1310800	638040	0.820397	1.44003	0.526101	insig
mws0976	C9H12N2O6	β-Pseudouridine	Nucleotides and derivatives	Nucleotides and derivatives	67539	44725	42671	88579	95876	43730	0.725996	1.47278	0.558541	insig
Hmdp008975	C15H16O3	Batatasin IV	Others	Others	846750	869770	1637600	5974000	4339500	4886900	1.34806	4.53186	2.1801	up
pmf0390	C15H16O3	Batatasin III	Others	Others	271130	340410	283260	3715900	6245000	3650400	1.38698	15.2116	3.9271	up
mws0124	C13H14N2O3	N-(3-Indolylacetyl)-L-alanine	Amino acids and derivatives	Amino acids and derivatives	9	9	9	9	9	5198.7	0.63358	193.211	7.59403	insig
pmb2591	C13H14N2O3	N-Acetyl-L-Tryptophan	Amino acids and derivatives	Amino acids and derivatives	64715	20330	69180	51024	247120	463630	0.938431	4.93937	2.30433	insig
Lmrj002087	C10H18N2O5	L-Isoleucyl-L-Aspartate	Amino acids and derivatives	Amino acids and derivatives	364160	236850	250500	518100	650660	283500	0.919842	1.70551	0.770204	insig
pme2563	C8H14N2O5S	γ-Glu-Cys	Amino acids and derivatives	Amino acids and derivatives	13543	18696	12212	3105.1	4161.1	6012.8	1.31789	0.298733	-1.74307	down
mws1715	C10H13N5O3	Cordycepin (3'-Deoxyadenosine)	Nucleotides and derivatives	Nucleotides and derivatives	14666	14670	17003	26528	18247	10754	0.307073	1.19832	0.261015	insig
pme3961	C10H13N5O3	2'-Deoxyadenosine	Nucleotides and derivatives	Nucleotides and derivatives	1137200	1503300	2065400	2311900	1897000	924100	0.0983293	1.09076	0.125332	insig
pme2776	C10H12N4O4	2'-Deoxyinosine	Nucleotides and derivatives	Nucleotides and derivatives	82508	114240	156850	154770	138420	62850	0.0663408	1.00691	0.00992922	insig
Lmhn003373	C11H10O7	p-Hydroxybenzoylmalic acid	Phenolic acids	Phenolic acids	9	9	3296.8	15973	4697.8	9	0.556442	6.23863	2.64123	insig
Hmln005580	C15H10O4	Cymbinodin A	Quinones	PhenAnthraquinones	9	9	9	5740.7	6304.9	3415	1.40091	572.615	9.16142	up
Lmcn009122	C16H30O2	(7Z)-Hexadecenoic acid*	Lipids	Free fatty acids	12394	11161	12207	13337	16901	11186	0.653098	1.15832	0.212039	insig
mws0361	C16H30O2	Palmitoleic Acid*	Lipids	Free fatty acids	7879.4	5988.5	9105.5	8498.4	11032	7655.1	0.643929	1.18335	0.242873	insig
Hmln005329	C15H12O4	Ephemeranthoquinone B	Quinones	PhenAnthraquinones	1745.2	1961.4	6939.7	16376	13941	7845.4	1.15997	3.58457	1.8418	up
mws1359	C16H16O3	Pterostilbene	Others	Stilbene	999.43	1857.3	965.05	81430	48189	153660	1.38154	74.1223	6.21184	up
mws0120	C8H20NO6P	Choline Alfoscerate	Lipids	PC	4897100	3843600	5436000	1334300	4057300	2384100	1.01691	0.548484	-0.866477	insig
mws1090	C6H13O9P	Glucose-1-phosphate*	Others	Saccharides and Alcohols	2272600	1361600	1699900	1068800	1526300	882200	0.993653	0.6519	-0.617277	insig
mws0866	C6H13O9P	D-Glucose 6-phosphate*	Others	Saccharides and Alcohols	2119100	1556400	1500800	1192600	1441700	893520	1.04664	0.681533	-0.553144	insig
pme3313	C6H13O9P	D-Fructose 6-phosphate*	Others	Saccharides and Alcohols	1148200	681400	617650	466480	738910	543530	0.792895	0.714647	-0.484697	insig
Zmhn004045	C15H16O4	Tristin	Phenolic acids	Phenolic acids	214490	170200	362050	1743800	2432100	1589900	1.36203	7.7213	2.94884	up
Zmhn003913	C15H16O4	Dendrosinen B	Others	Others	301640	279400	295720	1644900	1413000	1269200	1.39823	4.93533	2.30315	up
Zmpn000095	C6H15O9P	Sorbitol-6-phosphate	Others	Saccharides and Alcohols	15120	10347	14392	21543	32899	9648.5	0.607502	1.60793	0.685205	insig
Hmjp000461	C10H16O8	3-O-Glucoside-3-hydroxy-y-butyrolactone	Others	Others	48796	25770	27833	63920	35793	75106	0.940341	1.70723	0.77166	insig
Lmlp003161	C14H20N2O3	N-Feruloylputrescine	Alkaloids	Phenolamine	147290	463210	723880	661640	431210	589470	0.544642	1.26075	0.334283	insig
Hmsn000210	C17H30O2	Methyl 7,10-hexadecadienoate	Lipids	Free fatty acids	10391000	10823000	10576000	9743200	9088900	10594000	0.907095	0.92564	-0.111477	insig
pme1184	C10H13N5O4	2'-Deoxyguanosine	Nucleotides and derivatives	Nucleotides and derivatives	246500	394350	585460	802880	569470	288020	0.474424	1.35396	0.437181	insig
pme0230	C10H13N5O4	Adenosine	Nucleotides and derivatives	Nucleotides and derivatives	2941800	2507700	2768200	3968800	4351800	2503500	0.803386	1.31717	0.397441	insig
pme2890	C8H16N2O4S2	L-Homocystine	Amino acids and derivatives	Amino acids and derivatives	153930	150210	139670	179890	248760	93598	0.194657	1.17674	0.234793	insig
mws1060	C10H12N4O5	9-(Arabinosyl)hypoxanthine	Nucleotides and derivatives	Nucleotides and derivatives	122940	65698	152080	1294600	1081000	310840	1.24351	7.88464	2.97905	up
pmp000087	C13H16O6	2-Feruloyl-sn-glycerol	Phenolic acids	Phenolic acids	141430	255250	238300	27212	79831	39074	1.27678	0.230113	-2.11959	down
mws0383	C17H32O2	10-Heptadecenoic Acid	Lipids	Free fatty acids	490050	599910	583150	1318400	1463100	910420	1.29678	2.20662	1.14184	up
pmp000344	C15H10O5	3',4',7-Trihydroxyflavone	Flavonoids	Flavonoid	6337.1	9	2508.6	12683	25310	19727	0.924838	6.51857	2.70456	insig
pmp000571	C15H10O5	Apigenin	Flavonoids	Flavonoid	9	9	9	37632	34235	40847	1.40414	4174.59	12.0274	up
Cmsp007094	C16H14O4	Nudol	Quinones	PhenAnthraquinones	32676	33796	28061	717080	432840	672650	1.39704	19.2797	4.26901	up
mws1297	C13H18O6	Benzyl glucoside	Phenolic acids	Phenolic acids	16812	14445	7050.4	18333	18898	28097	0.971091	1.70536	0.770078	insig
pme3475	C15H12O5	Butin	Flavonoids	Dihydroflavone	1834600	1655200	2213000	8222200	5653300	7484000	1.3779	3.74544	1.90514	up
pme2960	C15H12O5	Naringenin chalcone*	Flavonoids	Chalcones	221820	675570	955500	8230600	5025600	6490400	1.31962	10.6572	3.41376	up
mws0914	C15H12O5	Pinobanksin*	Flavonoids	Dihydroflavonol	175630	562170	723240	6440600	3530500	5221800	1.31502	10.3987	3.37833	up
pme0376	C15H12O5	Naringenin (5,7,4'-Trihydroxyflavanone)*	Flavonoids	Dihydroflavone	183780	517550	768880	6698000	3726800	5424500	1.32114	10.7803	3.43032	up
Cmsp005585	C16H16O4	Ephemeranthol A	Quinones	PhenAnthraquinones	497030	670660	537950	6084400	3707600	4962800	1.38915	8.65059	3.1128	up
Cmsp007709	C16H16O4	Ephemeranthol B; Flavanthridin	Quinones	PhenAnthraquinones	2363600	2142300	1069900	3247300	9903300	6168300	1.14907	3.46478	1.79276	up
Cmsp007222	C16H16O4	Erianthridin	Quinones	PhenAnthraquinones	20234	19151	19560	145970	91368	131800	1.39062	6.26241	2.64672	up
pmp001121	C16H16O4	2,7-Dihydroxy-3,4,6-trimethoxyphenanthrene	Quinones	PhenAnthraquinones	5029.8	7961.2	4732.5	67757	30937	48225	1.35955	8.2895	3.05129	up
pmp001264	C16H35NO2	Hexadecylsphingosine	Lipids	Sphingolipids	3322100	2424800	1801300	1658200	2555500	2930800	0.156925	0.946517	-0.0792996	insig
pme1201	C15H14O5	Phloretin	Flavonoids	Chalcones	717600	1607300	2416500	6972300	4854100	5942800	1.24821	3.74767	1.90599	up
Cmsp006710	C16H18O4	3',4-Dihydroxy-3,5'-dimethoxybibenzyl	Others	Stilbene	972220	2172800	922410	11448000	12006000	10877000	1.35871	8.44046	3.07732	up
pmp001125	C16H18O4	Dendrobin A	Others	Others	762990	1550100	683450	8573800	8574700	8227400	1.36504	8.4684	3.08209	up
Zmhn004964	C16H18O4	3,4-Dihydroxy-5,4'-dimethoxybibenzyl	Phenolic acids	Phenolic acids	372400	372960	403720	1978100	1490700	2016800	1.39528	4.77391	2.25517	up
Lmtp005493	C16H18O4	4,4'-Dihydroxy-3,5-dimethoxybibenzyl	Phenolic acids	Phenolic acids	1745000	1598500	2063300	9507900	7017200	9598200	1.38973	4.83156	2.27249	up
Zmhn004470	C16H18O4	Gigantol(4',5-dihydroxy-3,3-dimethoxybibenzyl)	Others	Others	150080	162040	143080	1235800	1314900	1071300	1.39968	7.95694	2.99221	up
pmb1574	C18H28O2	9,12-Octadecadien-6-Ynoic Acid	Lipids	Free fatty acids	108350	112970	124050	136930	201930	130730	0.982317	1.35967	0.443259	insig
mws1038	C11H22N2O4S	Pantetheine	Others	Others	452390	460350	391740	155280	244640	201990	1.32938	0.461418	-1.11586	down
pmp001230	C16H22O4	Senkyunolide M	Others	Others	1632900	1811300	1407300	1812800	1850900	1656000	0.707567	1.09651	0.132914	insig
Lmxp011770	C16H22O4	Diisobutyl phthalate*	Phenolic acids	Phenolic acids	13772000	15869000	12197000	15514000	14993000	14323000	0.587103	1.07151	0.0996506	insig
Lmlp012720	C16H22O4	Dibutyl phthalate*	Phenolic acids	Phenolic acids	13826000	16067000	12088000	15553000	14640000	13549000	0.337725	1.04195	0.0592827	insig
mws5035	C15H22N2O3	L-Leucyl-L-phenylalanine	Amino acids and derivatives	Amino acids and derivatives	533460	553920	536150	367210	778310	415710	0.306522	0.961627	-0.056451	insig
pmp001133	C17H28NO2+	N-Methyldendrobine	Alkaloids	Sesquiterpene alkaloids	215000	200220	184000	186760	194130	191670	0.604258	0.955509	-0.0656589	insig
Lmbn005923	C18H30O2	Crepenynic acid	Lipids	Free fatty acids	265320	269360	284690	323480	333550	252980	0.664433	1.11062	0.151367	insig
pmb0889	C18H30O2	Punicic acid (9Z,11E,13Z-octadecatrienoic acid)	Lipids	Free fatty acids	7094000	5478000	6020700	7029500	9894200	7663900	1.01862	1.32243	0.403195	insig
mws0367	C18H30O2	α-Linolenic Acid*	Lipids	Free fatty acids	12466000	12440000	13389000	14815000	15893000	12243000	0.773857	1.12158	0.165536	insig
mws0366	C18H30O2	γ-Linolenic Acid*	Lipids	Free fatty acids	12527000	12022000	13127000	14533000	15926000	11986000	0.752993	1.12658	0.171949	insig
Lmhn002926	C13H12O7	p-Coumaroylmalic acid	Phenolic acids	Phenolic acids	59214	11389	24429	13300	112130	19675	0.150989	1.52691	0.610612	insig
mws0629	C13H16N2O5	L-Aspartyl-L-Phenylalanine	Amino acids and derivatives	Amino acids and derivatives	50397	76742	70716	35830	41221	34340	1.26199	0.562993	-0.828811	insig
pmp001245	C15H22NO4+	Feruloylcholine	Alkaloids	Alkaloids	11118	7894.9	6619.3	9	9	4867.2	1.04545	0.190588	-2.39147	down
Lmbn006152	C18H32O2	(9Z,11E)-Octadecadienoic acid	Lipids	Free fatty acids	29405	28983	29469	30822	40693	25650	0.395247	1.10594	0.145279	insig
mws1491	C18H32O2	Linoleic acid	Lipids	Free fatty acids	35733000	35250000	35288000	35054000	44057000	31879000	0.225527	1.04441	0.0626817	insig
YC512118	C18H35NO	Oleamide (9-Octadecenamide)	Lipids	Free fatty acids	41940	76239	99834	77107	18864	46031	0.647008	0.651346	-0.618503	insig
mws2623	C18H34O2	11-Octadecanoic acid(Vaccenic acid)	Lipids	Free fatty acids	6894100	7560400	5959500	7018500	7671000	6498900	0.304878	1.03793	0.0537158	insig
pme1178	C10H13N5O5	Guanosine	Nucleotides and derivatives	Nucleotides and derivatives	5041800	4069800	4674800	6481700	7875400	4048900	0.729707	1.33508	0.41693	insig
Hmqp002567	C17H17NO3	P-Hydroxycinnamic acid p-hydroxyphenethylamine	Others	Others	26038	57590	19395	252800	1639800	273850	1.24376	21.0288	4.39429	up
pmp001252	C17H17NO3	p-Coumaroyltyramine	Alkaloids	Phenolamine	22482	52616	15995	256320	1594600	270070	1.25375	23.2838	4.54125	up
pmp001126	C16H12O5	7-Hydroxy-5,6-dimethoxy-1,4-phenanthrenequinone	Quinones	PhenAnthraquinones	5346.6	3560.4	4823.1	19636	16383	15145	1.37467	3.72641	1.89779	up
pmp000416	C16H12O5	3'-Methoxydaidzein	Flavonoids	Isoflavones	25662	11480	14614	92980	95540	97022	1.35675	5.51708	2.4639	up
mws0129	C16H12O5	Genkwanin (Apigenin 7-methyl ether)	Flavonoids	Flavonoid	9	9	9	5171.8	3067	6956.4	1.40142	562.785	9.13644	up
mws0051	C16H12O5	Acacetin	Flavonoids	Flavonoid	5689.5	2805.8	3480.5	26731	24135	23851	1.37112	6.239	2.64131	up
Zmhp008540	C16H12O5	Denbinobin	Quinones	PhenAnthraquinones	2060200	994070	1254200	6596300	6622500	6994900	1.3568	4.69162	2.23009	up
mws0668	C10H12N4O6	Xanthosine	Nucleotides and derivatives	Nucleotides and derivatives	79067	103580	93451	78635	109460	96710	0.136547	1.03154	0.044794	insig
pmn001491	C15H24O5	Dendrobiumane D	Others	Others	107800	21854	59889	114550	186660	219710	1.06389	2.74829	1.45854	up
Zmyn005026	C18H36O2	16-Methylheptadecanoic acid	Lipids	Free fatty acids	6819500	11468000	12200000	13279000	10954000	12364000	0.679055	1.20039	0.263508	insig
mws1489	C18H36O2	Stearic Acid	Lipids	Free fatty acids	18543000	29289000	28046000	30896000	25096000	29322000	0.550332	1.12436	0.169101	insig
pmp001269	C18H39NO	Hexadecyl ethanolamine	Alkaloids	Alkaloids	120410	329910	158550	249620	224570	226040	0.497861	1.15005	0.201695	insig
Hmbp002730	C15H10O6	Isoscutellarein	Flavonoids	Flavonoid	3638	1938.1	4624.7	103230	72974	96997	1.38766	26.7823	4.74321	up
pme0088	C15H10O6	Luteolin (5,7,3',4'-Tetrahydroxyflavone)	Flavonoids	Flavonoid	996.96	1798.8	2322.2	42947	34588	42103	1.38696	23.3761	4.54696	up
pmn001511	C13H18O7	3-Hydroxy-5-Methylphenol-1-O-Glucoside	Phenolic acids	Phenolic acids	12860	11184	10472	36987	50480	67537	1.36084	4.49079	2.16697	up
mws1708	C13H18O7	Gastrodin	Phenolic acids	Phenolic acids	39902	33106	35705	170710	127880	143580	1.39299	4.06731	2.02408	up
mws1094	C15H12O6	Aromadendrin (Dihydrokaempferol)	Flavonoids	Dihydroflavonol	20288	13689	43067	81377	51528	72801	1.17453	2.66998	1.41683	up
mws0064	C15H12O6	Eriodictyol (5,7,3',4'-Tetrahydroxyflavanone)	Flavonoids	Dihydroflavone	105180	112100	191130	4064100	3074600	4168400	1.3948	27.6857	4.79107	up
Lmtp006213	C17H20O4	3'-Hydroxy-3,4,5-trimethoxybibenzyl	Phenolic acids	Phenolic acids	194800	243950	195210	1872100	1444700	2163700	1.39371	8.64487	3.11184	up
pmn001686	C16H32O4	10,16-Dihydroxypalmitic acid	Lipids	Free fatty acids	2926	3282.2	3733.1	7228.1	14011	10042	1.31193	3.14658	1.65378	up
pmb3081	C6H11PO11	Glucarate O-Phosphoric acid	Others	Saccharides and Alcohols	3279900	2237200	2331100	5162000	7576200	3307800	1.09069	2.04455	1.03178	up
Zmhn004017	C16H18O5	Dendrocandin C	Phenolic acids	Phenolic acids	2333200	2046400	1713400	23309000	14978000	16527000	1.39111	8.99623	3.16932	up
pmf0314	C20H34O	(+)-cis-Abienol	Others	Saccharides and Alcohols	15483	14061	15179	16086	15282	13942	0.172671	1.01313	0.0188125	insig
Hmjp003400	C19H16O3	1,7-Bis-(4-hydroxyphenyl)-2,4,6-heptatrienone	Phenolic acids	Phenolic acids	48427	29355	43091	54826	76417	61141	1.11751	1.59162	0.670497	insig
pmb0494	C15H22N2O4	Sinapoylputrescine	Alkaloids	Phenolamine	5725.6	27158	32406	9	6735.2	9	1.08403	0.103435	-3.27321	down
pmb2792	C18H30O3	13-Hydroxy-6,9,11-octadecatrienoic acid	Lipids	Free fatty acids	125190	56507	43139	31406	116780	72176	0.0826294	0.980101	-0.0289976	insig
pmb2786	C18H30O3	9-Hydroxy-10,12,15-octadecatrienoic acid	Lipids	Free fatty acids	63920	33957	58800	40773	59461	32244	0.416426	0.845548	-0.242041	insig
pmb2787	C18H30O3	9-Oxo-10E,12Z-octadecadienoic acid	Lipids	Free fatty acids	95518	70079	81991	72854	115350	69036	0.0541357	1.03898	0.0551736	insig
Lmqp000329	C8H14N3O7P	5-Aminoimidazole ribonucleotide	Nucleotides and derivatives	Nucleotides and derivatives	1747300	1522600	2246800	278250	844230	412060	1.26372	0.278163	-1.846	down
Lmbn005662	C18H32O3	9(10)-EpOME;(9R,10S)-(12Z)-9,10-Epoxyoctadecenoic acid	Lipids	Free fatty acids	158960	144160	141020	154820	178630	166360	1.0123	1.12534	0.170365	insig
Lmbn005369	C18H32O3	13(S)-HODE;13(S)-Hydroxyoctadeca-9Z,11E-dienoic acid*	Lipids	Free fatty acids	1357100	1121800	1313900	1310100	1864100	1454300	0.863046	1.22034	0.287281	insig
pmb2799	C18H32O3	12,13-Epoxy-9-Octadecenoic Acid	Lipids	Free fatty acids	313540	245530	291290	261390	393950	277450	0.356412	1.09694	0.133479	insig
Rfmb091	C18H32O3	9S-Hydroxy-10E,12Z-octadecadienoic acid*	Lipids	Free fatty acids	1379700	1197200	1270500	1308900	1871700	1502400	0.886082	1.21719	0.283549	insig
pme1474	C11H15N5O3S	5'-Deoxy-5'-(methylthio)adenosine	Nucleotides and derivatives	Nucleotides and derivatives	3782800	3901000	4068200	2385800	3144300	2526200	1.28873	0.685526	-0.544717	insig
Lmjp004941	C16H12O6	Rhamnocitrin (7-Methylkaempferol)*	Flavonoids	Flavonoid	31744	28352	58651	102760	129030	152270	1.29751	3.23427	1.69344	up
mws0058	C16H12O6	Diosmetin (5,7,3'-Trihydroxy-4'-methoxyflavone)*	Flavonoids	Flavonoid	36950	35198	82081	133290	167270	206790	1.26668	3.28959	1.71791	up
Zmhp002714	C16H12O6	5,6,7-Tetrahydroxy-8-methoxyflavone	Flavonoids	Flavonoid	8499.1	5802.4	10399	7371.1	11193	16894	0.692877	1.43552	0.521575	insig
pmp001127	C16H12O6	Chrysoeriol*	Flavonoids	Flavonoid	33617	28049	61427	99954	125650	152600	1.27875	3.07251	1.61942	up
pmp000001	C16H12O6	Hispidulin (5,7,4'-Trihydroxy-6-methoxyflavone)*	Flavonoids	Flavonoid	29074	29480	62080	111560	128680	164680	1.28955	3.3566	1.747	up
Zmhp003514	C16H12O6	6,7,8-Tetrahydroxy-5-methoxyflavone	Flavonoids	Flavonoid	27297	29217	54665	99649	122450	175510	1.29351	3.5763	1.83847	up
Zmhn001926	C13H16O8	1-O-Salicyl-D-glucose	Phenolic acids	Phenolic acids	856140	641390	295980	572110	542170	2041500	0.548733	1.75956	0.815211	insig
pmb3142	C13H16O8	Salicylic acid-2-O-glucoside	Phenolic acids	Phenolic acids	837010	1321900	1452600	4055000	3540800	3152300	1.33268	2.97607	1.57341	up
Hmtn001302	C13H16O8	Glucosyloxybenzoic acid	Phenolic acids	Phenolic acids	1049100	684600	270230	623360	605370	2044400	0.529638	1.63336	0.707839	insig
mws2367	C14H20O7	Salidroside	Phenolic acids	Phenolic acids	114860	80885	95036	79242	72480	112340	0.405591	0.908113	-0.139056	insig
Hmyn001360	C18H20O4	Doitungbiphenyl A	Phenolic acids	Phenolic acids	125010	115670	183860	132180	111610	131440	0.439739	0.883851	-0.178125	insig
Zmyn005384	C18H36O3	2R-Hydroxyoctadecanoic Acid	Lipids	Free fatty acids	158490	137770	134100	161900	192250	180840	1.16276	1.24312	0.313968	insig
Lmqn008288	C18H36O3	3-Hydroxyoctadecanoic Acid	Lipids	Free fatty acids	387340	373020	375390	352420	442320	431730	0.605447	1.07988	0.110867	insig
pmb3079	C8H16NO9P	N-Acetyl-D-glucosamine-1-phosphate	Others	Saccharides and Alcohols	9	9	9	27846	24910	23780	1.40406	2834.67	11.469	up
mws1349	C18H39NO2	Dihydrosphingosine	Lipids	Sphingolipids	301870	365520	310270	621580	624240	1007500	1.2948	2.30481	1.20465	up
Hmyp002315	C15H10O7	3,5,7,4'-Tetrahydroxy-Coumaronochromone	Others	Others	38635	123110	156110	46911	171120	30531	0.38712	0.781998	-0.354763	insig
mws0920	C15H10O7	Tricetin (5,7,3',4',5'-Pentahydroxyflavone)	Flavonoids	Flavonoid	15836	24852	27303	181190	207650	150350	1.37927	7.93031	2.98738	up
mws1033	C16H14O6	Homoeriodictyol	Flavonoids	Dihydroflavone	94470	78895	153120	309690	307410	508580	1.30135	3.44788	1.78571	up
mws0463	C16H14O6	Hesperetin	Flavonoids	Dihydroflavone	45688	36856	69601	152070	157550	270220	1.3099	3.8111	1.93021	up
mws1375	C12H21N3O6	Nicotianamine	Amino acids and derivatives	Amino acids and derivatives	220390	227850	244520	295120	402100	284970	1.15371	1.41779	0.503647	insig
mws0044	C15H12O7	Dihydroquercetin(Taxifolin)	Flavonoids	Dihydroflavonol	279800	322760	355090	2692800	3025700	1898700	1.38669	7.95405	2.99169	up
Lmtp004909	C17H20O5	Moscatilin (4,4'-Dihydroxy-3,3',5-Trimethoxybibenzyl)	Phenolic acids	Phenolic acids	82530	50692	48765	1130300	580500	978190	1.38139	14.7757	3.88516	up
mws0369	C20H32O2	Arachidonic Acid	Lipids	Free fatty acids	9	9	9	9818	10551	3453.4	1.39506	882.311	9.78514	up
pme1086	C10H17N3O6S	Glutathione reduced form	Amino acids and derivatives	Amino acids and derivatives	483610	428470	311710	42327	129980	95203	1.28994	0.218591	-2.19369	down
pmn001610	C20H36O2	Eicosadienoic acid	Lipids	Free fatty acids	1287200	2521000	1632200	818480	2012900	812910	0.774186	0.669857	-0.578075	insig
pmb2791	C18H30O4	9-Hydroperoxy-10E,12,15Z-octadecatrienoic acid	Lipids	Free fatty acids	392640	91846	77716	110390	226910	252680	0.317376	1.04941	0.0695775	insig
pmp001214	C16H24NO5+	Sinapine	Alkaloids	Alkaloids	2348500	1070100	2317700	503490	1197000	962640	1.0196	0.464259	-1.107	down
pme3967	C12H17N5O5	2-(Dimethylamino)guanosine	Nucleotides and derivatives	Nucleotides and derivatives	24100	64947	72766	126220	125580	122190	1.12559	2.31125	1.20867	up
mws0636	C18H20N2O3	L-Phenylalanyl-L-phenylalanine	Amino acids and derivatives	Amino acids and derivatives	32304	28643	49986	21475	41410	24186	0.623198	0.784897	-0.349424	insig
Lmbn004685	C18H32O4	5S,8R-DiHODE; (5S,8R,9Z,12Z)-5,8-Dihydroxyoctadeca-9,12-dienoate	Lipids	Free fatty acids	1149100	714980	1290800	2084200	2773700	1528500	1.14467	2.02429	1.01742	up
pmn001689	C18H32O4	9-Hydroxy-12-oxo-15(Z)-octadecenoic acid	Lipids	Free fatty acids	178550	61122	131360	86399	94360	62808	0.625949	0.656458	-0.607225	insig
Rfmb087	C18H32O4	9-Hydroxy-13-oxo-10-octadecenoic Acid	Lipids	Free fatty acids	643590	547250	587290	755850	1051500	831740	1.2154	1.48419	0.56968	insig
pmf0397	C20H40O2	Arachidic acid	Lipids	Free fatty acids	50093000	50238000	45779000	53742000	53855000	47501000	0.688645	1.06152	0.0861252	insig
mws1433	C18H19NO4	N-Feruloyltyramine	Alkaloids	Phenolamine	189510	299020	220650	1377400	12532000	2304600	1.24162	22.863	4.51494	up
Hmjp005980	C18H19NO4	Cis-N-Feruloyltyramine	Alkaloids	Alkaloids	185720	289670	218650	1402300	12274000	2288600	1.24745	23.0029	4.52374	up
mws1174	C17H14O6	3-O-Acetylpinobanksin	Flavonoids	Dihydroflavonol	207190	8153.8	6700	12261	19213	69134	0.07161	0.4531	-1.1421	insig
mws2627	C16H12O7	Tamarixetin (3,3',5,7-Tetrahydroxy-4'-Methoxyflavone)	Flavonoids	Flavonoid	9	9	9	9744	11338	9301.1	1.40348	1125.3	10.1361	up
mws0988	C16H12O7	Rhamnetin	Flavonoids	Flavonols	7552.5	9085.7	12381	46216	33735	57873	1.35845	4.74941	2.24775	up
mws0066	C16H12O7	Isorhamnetin	Flavonoids	Flavonols	3056.9	2874.8	6317.9	39773	52414	49132	1.37361	11.5366	3.52815	up
Lmdp003808	C16H12O7	Azaleatin (5-O-Methylquercetin)	Flavonoids	Flavonols	9	9	9	9962	20065	5269.2	1.39376	1307.27	10.3523	up
pmb2871	C13H16O9	1-O-Gentisoyl-D-glucoside*	Phenolic acids	Phenolic acids	5767800	5358500	5800900	1751900	2106800	2914000	1.33665	0.400108	-1.32154	down
pmn001367	C13H16O9	Protocatechuic acid-4-O-glucoside*	Phenolic acids	Phenolic acids	3792100	3532100	3817300	1370100	1313900	1978600	1.34259	0.418489	-1.25674	down
Zmtn001661	C14H20O8	Vanilloloside	Others	Others	3964600	3721900	3953500	1069700	1382100	2157800	1.29246	0.396014	-1.33638	down
Hmtn001120	C14H20O8	5-(2-Hydroxyethyl)-2-O-glucosylphenol	Phenolic acids	Phenolic acids	1096600	1115900	1069300	2247000	1947200	2495900	1.37832	2.03855	1.02754	up
pmn001553	C14H20O8	Cimidahurinine	Phenolic acids	Phenolic acids	693900	777640	630780	1768300	1586800	2342000	1.35872	2.70991	1.43825	up
pme3459	C20H28O3	Cafestol	Terpenoids	Ditepenoids	10326	9822	14747	30481	26605	49062	1.30324	3.04193	1.60498	up
pmb2221	C18H39NO3	4-Hydroxysphinganine	Lipids	Sphingolipids	11392000	10111000	8183500	21825000	23197000	36521000	1.31246	2.7468	1.45775	up
Hmdp009461	C21H18O3	Shancidin	Quinones	PhenAnthraquinones	9	9	9	29267	15909	26790	1.40351	2665.41	11.3801	up
pmp000970	C20H30O3	Hispanolone	Terpenoids	Ditepenoids	109260	117340	101710	107730	146710	108060	0.506677	1.10414	0.142922	insig
mws0582	C11H19N3O6S	S-(Methyl)glutathione	Amino acids and derivatives	Amino acids and derivatives	17601	7183.2	8856.6	20131	21231	20983	1.10836	1.85326	0.890062	insig
pmb0325	C17H27N3O3	Feruloylspermidine	Alkaloids	Phenolamine	39736	18827	27836	37174	71820	22129	0.545654	1.51764	0.601834	insig
pme3174	C9H14N3O8P	Cytidine 5'-monophosphate(Cytidylic acid)	Nucleotides and derivatives	Nucleotides and derivatives	53032	26163	38279	35105	53220	12734	0.391221	0.860267	-0.217144	insig
pme3188	C9H13N2O9P	Uridine 5'-monophosphate	Nucleotides and derivatives	Nucleotides and derivatives	92435	81760	76065	88582	121000	54945	0.00946543	1.05701	0.0799873	insig
mws0983	C20H39NO2	N-Oleoylethanolamine	Alkaloids	Alkaloids	149920	455500	412060	264460	270110	242470	0.315132	0.763691	-0.38894	insig
Zmhn002301	C15H18O8	p-Coumaric acid-4-O-glucoside	Phenolic acids	Phenolic acids	174160	192630	195150	33614	48091	57707	1.37062	0.248091	-2.01106	down
pmn001419	C15H18O8	1-O-[(E)-p-Cumaroyl]-D-glucose	Phenolic acids	Phenolic acids	316180	405930	436850	54570	69421	72977	1.38992	0.169952	-2.5568	down
Lmsn000363	C16H22O7	Raspberryketone glucoside	Phenolic acids	Phenolic acids	867640	653840	983150	250470	368890	171480	1.2963	0.315751	-1.66314	down
Smjp002269	C18H17NO5	N-[3-(4-Hydroxyphenyl)acryloyl]-L-tyrosine	Amino acids and derivatives	Amino acids and derivatives	166370	116840	136590	75753	84912	70164	1.3074	0.549855	-0.862878	insig
pmn001690	C16H24O7	3-Hydroxy-4-isopropylbenzylalcohol-3-O-glucoside	Phenolic acids	Phenolic acids	23749	31609	17512	17313	34347	40176	0.414266	1.26027	0.333735	insig
pmn001691	C18H32O5	9,12,13-Trihydroxy-10,15-octadecadienoic acid	Lipids	Free fatty acids	168550	121960	129940	101140	99239	75476	1.17632	0.656095	-0.608024	insig
mws0371	C22H32O2	Cis-4,7,10,13,16,19-Docosahexaenoic Acid	Lipids	Free fatty acids	4106.4	4055.2	4112.3	7042.5	7463.3	5305.4	1.27608	1.61409	0.690723	insig
mws0884	C10H12N5O6P	Cyclic 3',5'-Adenylic acid	Nucleotides and derivatives	Nucleotides and derivatives	134200	121380	142720	180230	183250	106340	0.485698	1.17956	0.238253	insig
pmp000004	C17H14O7	4',5,7-Trihydroxy-3',6-dimethoxyflavone (Jaceosidin)	Flavonoids	Flavonoid	19514	16261	26279	39675	82489	36773	1.16424	2.56127	1.35686	up
Lmzp004885	C17H14O7	Tricin (5,7,4'-Trihydroxy-3',5'-dimethoxyflavone)	Flavonoids	Flavonoid	39076	38793	40705	90927	179100	93175	1.28738	3.06308	1.61498	up
pmn001694	C18H34O5	9,10,13-Trihydroxy-11-Octadecenoic Acid	Lipids	Free fatty acids	2955000	2263100	2348600	1900000	2362400	1898400	0.959697	0.814199	-0.296547	insig
pmp001284	C19H38O4	Monopalmitin	Lipids	Glycerol ester	66460	87936	92107	101530	112040	77790	0.672939	1.18197	0.241198	insig
pme3184	C10H14N5O6P	2'-Deoxyadenosine-5'-monophosphate	Nucleotides and derivatives	Nucleotides and derivatives	216070	267910	236470	306580	348600	386120	1.25277	1.44535	0.531416	insig
pmc0066	C10H13N4O7P	2'-Deoxyinosine-5'-monophosphate	Nucleotides and derivatives	Nucleotides and derivatives	8148700	9990500	8160000	871110	1629000	1148000	1.3833	0.138716	-2.8498	down
pmn001518	C13H16O10	1-O-Galloyl-D-glucose	Tannins	Tannin	1406900	1078300	1382600	861730	766600	935520	1.24332	0.66287	-0.593201	insig
Hmln000659	C13H16O10	3-O-Galloyl-D-glucose	Tannins	Tannin	40738	26253	9	9	9	9	0.997019	0.000402985	-11.277	insig
Hmln000873	C13H16O10	2-O-Galloyl-D-glucose	Tannins	Tannin	1301000	973730	1226000	725390	673550	1052200	1.04041	0.70018	-0.514203	insig
Lmmn001294	C14H20O9	Koaburaside	Phenolic acids	Phenolic acids	24836000	20206000	20088000	16888000	17944000	15683000	1.18682	0.775603	-0.36661	insig
pmp001120	C21H34NO2+	N-Isopentenyl-dendrobine	Alkaloids	Sesquiterpene alkaloids	9	9	3307.8	4997.2	14125	4219.9	1.06426	7.01849	2.81116	up
mws0675	C11H15N2O8P	β-Nicotinamide mononucleotide	Nucleotides and derivatives	Nucleotides and derivatives	336610	359900	419230	300740	450240	297910	0.364144	0.940085	-0.0891375	insig
Zmyn000083	C6H14O12P2	D-Glucose 1,6-bisphosphate	Others	Saccharides and Alcohols	5477.5	7177.9	4860.5	1679.6	5029.5	2356.7	1.05401	0.517575	-0.950159	insig
pme3311	C6H14O12P2	D-Fructose-1,6-biphosphate	Others	Saccharides and Alcohols	19998	18854	17174	24690	31885	37146	1.24845	1.67281	0.742276	insig
Lmbn001162	C15H16O9	Esculetin-7-O-glucoside	Lignans and Coumarins	Coumarins	476420	2156000	1092100	132230	307910	214000	1.20308	0.175631	-2.50938	down
mws1015	C15H16O9	Esculin (6,7-DihydroxyCoumarin-6-glucoside)	Lignans and Coumarins	Coumarins	374560	2080200	919180	123730	317770	208130	1.12889	0.192543	-2.37674	down
pmf0400	C22H44O2	Docosanoic acid (Behenic acid)	Lipids	Free fatty acids	12324	7700.5	6082.7	15640	25059	7325.6	0.750974	1.83952	0.879326	insig
pmn001420	C15H18O9	1-O-[(E)-Caffeoyl]-D-glucose	Phenolic acids	Phenolic acids	1177300	1135100	1307300	315340	498510	511840	1.34206	0.366243	-1.44913	down
Zmhn001793	C15H18O9	6-O-Caffeoyl-D-glucose	Phenolic acids	Phenolic acids	1093200	995890	1131900	368450	448910	412030	1.39175	0.381681	-1.38956	down
pme0519	C12H22O11	D-Sucrose*	Others	Saccharides and Alcohols	15123000	10647000	17404000	9743200	10699000	12199000	0.88612	0.756038	-0.403469	insig
mws0264	C12H22O11	D-Trehalose*	Others	Saccharides and Alcohols	11930000	8867900	12494000	5968800	7521500	8239200	1.16175	0.652696	-0.615516	insig
MA10039641	C12H22O11	Lactobiose	Others	Saccharides and Alcohols	10629000	20821000	10216000	8307700	8686600	9736100	0.901747	0.64154	-0.640389	insig
mws5038	C12H22O11	Isomaltulose*	Others	Saccharides and Alcohols	20904000	20532000	20672000	14703000	12277000	13481000	1.35897	0.651462	-0.618247	insig
Lmsn000381	C12H22O11	D-Maltose*	Others	Saccharides and Alcohols	13545000	9406500	15668000	8620800	7826200	8044200	1.13603	0.634167	-0.657066	insig
mws1080	C12H22O11	Galactinol	Others	Saccharides and Alcohols	29510000	20423000	29405000	20968000	18003000	19370000	1.04307	0.735348	-0.443502	insig
mws1333	C12H22O11	Melibiose	Others	Saccharides and Alcohols	5684000	11208000	6712800	4837800	3380300	3084400	1.15529	0.478822	-1.06244	down
mws0906	C16H22O8	Coniferin	Phenolic acids	Phenolic acids	1130500	1086400	1206700	241910	511980	548130	1.25537	0.380307	-1.39476	down
pmb2211	C19H38N2O3	Cocamidopropyl betaine	Alkaloids	Alkaloids	65119	56555	49693	53717	45984	53259	0.706077	0.892587	-0.163935	insig
Hmjp006104	C19H21NO5	N-Cis-Feruloyl-3'-O-methyldopamine	Alkaloids	Alkaloids	14524	14912	12672	260820	1544300	508500	1.3461	54.9449	5.77991	up
Hmjp005906	C19H21NO5	N-Trans-Feruloyl-3'-O-methyldopamine	Alkaloids	Alkaloids	1878	4797	3416.9	13943	72260	25489	1.24882	11.0675	3.46826	up
HJAP050	C19H21NO5	N-Feruloyl-3-methoxytyramine	Alkaloids	Phenolamine	3208	3401.1	4463.8	17442	78603	26694	1.28793	11.0846	3.47049	up
mws1474	C18H16O7	5,7-Dihydroxy-3',4',5'-trimethoxyflavone	Flavonoids	Flavonoid	3973.7	3870.3	9	2956.3	6424.8	9	0.00587973	1.19573	0.257897	insig
mws0609	C10H12N5O7P	Guanosine 3',5'-cyclic monophosphate	Nucleotides and derivatives	Nucleotides and derivatives	653660	322590	328010	353830	488090	263400	0.333298	0.847469	-0.238767	insig
pmb0801	C14H19NO9	4-Pyridoxic acid-O-glucoside	Others	Vitamin	10211	11397	18105	31165	31752	29748	1.30442	2.33337	1.22241	up
mws1002	C17H14O8	Syringetin	Flavonoids	Flavonoid	9	9	9	5677.1	7200.4	7487.1	1.40319	754.244	9.55889	up
pmb0981	C10H14N5O7P	Adenosine 5'-monophosphate	Nucleotides and derivatives	Nucleotides and derivatives	996000	1258000	1304300	576390	964340	843910	1.08406	0.670163	-0.577417	insig
Hmdp007485	C22H20O4	1-p-Hydroxybenzyl-4-methoxy-9,10-dihydrophenanthrene-2,7-diol	Quinones	PhenAnthraquinones	1724.9	5323	9	59870	48234	29458	1.06083	19.4933	4.2849	up
pmb1562	C21H34O4	1-Stearidonoyl-Glycerol	Lipids	Glycerol ester	20799	10807	18638	15744	19083	23278	0.490615	1.15646	0.209711	insig
Lmhp011562	C21H36O4	1-α-Linolenoyl-glycerol	Lipids	Glycerol ester	4118200	3983300	4547100	4984800	6114800	4646100	1.05704	1.24486	0.31598	insig
Lmhp011388	C21H36O4	2-α-Linolenoyl-glycerol	Lipids	Glycerol ester	1155300	1049600	1370900	1355000	1455400	1202700	0.737268	1.12229	0.166451	insig
pme1816	C16H18O9	Neochlorogenic acid (5-O-Caffeoylquinic acid)	Phenolic acids	Phenolic acids	8891.7	8169.8	6174.9	9	8332.1	10417	0.598019	0.807272	-0.308873	insig
mws1077	C16H18O9	Scopoletin-7-O-glucoside (Scopolin)	Lignans and Coumarins	Coumarins	25761	9	9	52493	39582	46864	1.045	5.38962	2.43018	up
Lmhp012042	C21H38O4	2-Linoleoylglycerol	Lipids	Glycerol ester	676990	876950	827600	941620	1087100	840990	0.906849	1.20498	0.26901	insig
Lmhp112042	C21H38O4	1-Linoleoylglycerol	Lipids	Glycerol ester	691650	880220	812400	951240	1060000	855770	0.974979	1.20247	0.265999	insig
Zmhn002422	C16H20O9	1-O-Feruloyl-D-Glucose	Phenolic acids	Phenolic acids	185430	295820	268820	31405	28694	26219	1.39054	0.11508	-3.11929	down
pmb0296	C21H40O4	1-Oleoyl-Sn-Glycerol	Lipids	Glycerol ester	333320	585750	425580	743910	517770	307660	0.267036	1.1671	0.222927	insig
mws1526	C16H22O9	Sweroside	Terpenoids	Sesquiterpenoids	117140	116540	146090	215320	232200	198810	1.33467	1.7019	0.767145	insig
mws0097	C20H22O6	Pinoresinol	Lignans and Coumarins	Lignans	213650	330130	187080	1053600	761930	687280	1.32709	3.42447	1.77588	up
pmb3107	C15H20O10	Glucosyringic Acid	Phenolic acids	Phenolic acids	1050100	1153300	1266000	2148600	1415800	2072100	1.20979	1.62463	0.700113	insig
pmn001496	C22H34NO3+	N-Isopentenyl-dendroxine	Alkaloids	Sesquiterpene alkaloids	3258.8	3530.9	3366	10609	7916.1	9763.4	1.38605	2.78548	1.47793	up
pmb0998	C10H14N5O8P	Guanosine 5'-monophosphate	Nucleotides and derivatives	Nucleotides and derivatives	39212	32542	32685	17268	18836	18731	1.37478	0.525043	-0.929492	insig
mws5040	C12H21O11Na	Turanose	Others	Saccharides and Alcohols	4697500	4761300	4817300	10807000	6211000	5415100	0.981073	1.57137	0.652027	insig
pmb0964	C16H23N5O5	Isopentenyladenine-7-N-glucoside	Nucleotides and derivatives	Nucleotides and derivatives	813170	565390	537560	797190	688060	480750	0.0774822	1.02603	0.0370754	insig
mws0055	C20H20O7	Tangeretin (4',5,6,7,8-Pentamethoxyflavone)	Flavonoids	Flavonols	314100	316050	315280	323640	328590	352740	1.05484	1.06298	0.0881099	insig
mws1313	C20H20O7	Sinensetin (5,6,7,3',4'-pentamethoxyflavone)	Flavonoids	Flavonoid	2413.2	1285.6	2120.5	2127.1	1514.4	1313.8	0.398978	0.851529	-0.231873	insig
pmb0108	C19H18O8	Feruloyl syringic acid	Phenolic acids	Phenolic acids	9	9	9	9	9	17290	0.63358	641.037	9.32426	insig
pmn001400	C19H20O8	2,3,5,4'-Tetrahydroxystilbene-2-O-D-xyloside	Others	Stilbene	7450.9	7950.1	8852.4	7940.3	4679	6084.7	0.906082	0.771191	-0.37484	insig
mws0232	C17H20N4O6	Riboflavin (Vitamin B2)	Others	Vitamin	127820	97100	137890	183110	225720	136380	1.0341	1.50274	0.587598	insig
pmp001132	C22H34NO4+	N-Isopentenyl-6-hydroxydendroxinium	Alkaloids	Alkaloids	6055.1	6769.9	5972.8	29567	29026	48795	1.37665	5.7128	2.5142	up
pme3337	C14H17N5O8	Succinyladenosine	Nucleotides and derivatives	Nucleotides and derivatives	156470	135460	155590	724030	613870	705640	1.40033	4.56637	2.19105	up
pme1286	C14H20N6O5S	S-(5'-Adenosy)-L-homocysteine	Amino acids and derivatives	Amino acids and derivatives	8875.7	11614	8159.3	9689.6	10801	9008.4	0.204925	1.02967	0.0421813	insig
Zmhn002227	C17H22O10	4-O-Glucosyl-sinapate	Phenolic acids	Phenolic acids	53526	129810	77738	43189	52492	21259	1.03544	0.447919	-1.15869	down
pmb2940	C17H22O10	1-O-Glucosyl sinapate	Phenolic acids	Phenolic acids	4250200	3021100	4705600	6213700	6267900	4825500	1.07751	1.44504	0.531109	insig
pmp000113	C20H20O8	5-Hydroxy-6,7,8,3',4'-pentamethoxyflavone	Flavonoids	Flavonoid	10691	11128	9259.1	9359.7	9908.6	7377	0.851145	0.857366	-0.222017	insig
Hmcn001415	C17H24O10	Majoroside	Others	Others	135130	239460	180650	59211	109630	40246	1.18944	0.37657	-1.40901	down
Lmzn001582	C18H28O9	5'-Glucosyloxyjasmanic acid	Phenolic acids	Phenolic acids	114980	66923	80179	118300	96408	104490	0.772817	1.21793	0.284433	insig
pme2735	C15H22N6O5S	S-Adenosyl-L-methionine	Amino acids and derivatives	Amino acids and derivatives	84888	85546	82689	67394	77936	41846	0.942436	0.739467	-0.435443	insig
mws0043	C21H22O8	Nobiletin (5,6,7,8,3',4'-Hexamethoxyflavone)	Flavonoids	Flavonoid	293120	301750	285960	273930	278090	279190	1.22458	0.943667	-0.0836506	insig
pme3007	C9H14N2O12P2	Uridine 5'-diphosphate	Nucleotides and derivatives	Nucleotides and derivatives	9	5430.1	5137.1	9	4231.3	9	0.506517	0.401779	-1.31552	insig
pmn001399	C20H22O9	2,4,6,4'-Tetrahydroxy-stilbene-2-O-glucoside	Others	Stilbene	29061	41164	39941	9	22923	37635	0.678857	0.549779	-0.863075	insig
pmn001319	C22H22O8	1-O-Feruloyl-3-O-p-Coumaroylglycerol	Phenolic acids	Phenolic acids	9	566.54	9	5995	5765.4	5373.1	1.22835	29.3111	4.87337	up
Lmbp003668	C20H18O10	Kaempferol-3-O-arabinoside	Flavonoids	Flavonoid	17545	37997	31686	30580	100660	67854	0.928487	2.28246	1.19059	insig
Hmcn002743	C22H26O8	Lirioresinol A	Lignans and Coumarins	Lignans	3278500	3653900	2924100	6366800	6976700	5009700	1.30586	1.86204	0.896884	insig
pmn001663	C22H26O8	Syringaresinol	Lignans and Coumarins	Lignans	557160	727580	545410	1162500	1212300	1042500	1.33026	1.86722	0.900895	insig
mws2523	C12H23O14P	Trehalose 6-phosphate	Others	Saccharides and Alcohols	118780	127420	106650	62281	112720	52989	1.02764	0.646139	-0.630084	insig
pmf0516	C19H18O11	Mangiferin	Others	Xanthone	206310	150390	150390	106990	152330	144270	0.851848	0.795894	-0.329351	insig
Lmhp008337	C19H40NO7P	LysoPE 14:0(2n isomer)	Lipids	LPE	32298	39975	40280	32082	29175	29453	1.12517	0.805931	-0.311271	insig
pmb0864	C19H40NO7P	LysoPE 14:0	Lipids	LPE	785010	923760	968420	592730	619880	705640	1.258	0.716516	-0.480929	insig
mad1424	C17H14O13	Ditartaroyl-hydroxycoumarin	Lignans and Coumarins	Coumarins	105440	84893	85515	89307	74981	79570	0.784236	0.88403	-0.177832	insig
pme2117	C10H15N5O10P2	Adenosine 5'-diphosphate	Nucleotides and derivatives	Nucleotides and derivatives	13854	20136	17993	12792	18549	11994	0.68447	0.833638	-0.262507	insig
pmb3006	C21H20O10	Apigenin-7-O-glucoside(Cosmosiin)	Flavonoids	Flavonoid	222820	587870	290690	119000	149480	89469	1.20399	0.325	-1.62149	down
pmp000413	C21H20O10	Genistein-8-C-glucoside	Flavonoids	Isoflavones	15982000	12054000	4609300	15423000	22028000	19581000	0.906791	1.74702	0.804896	insig
mws0072	C21H20O10	Apigenin-5-O-glucoside	Flavonoids	Flavonoid	701830	475170	187920	688570	952140	833680	0.930973	1.81285	0.858257	insig
pmn001336	C21H20O10	Aloeemodin-8-O-glucoside	Quinones	Anthraquinone	92618	193960	133470	32520	40343	30143	1.33517	0.245224	-2.02783	down
mws0048	C21H20O10	Apigenin-8-C-Glucoside (Vitexin)*	Flavonoids	Flavonoid carbonoside	25016000	21093000	6646500	23059000	31583000	28818000	0.795745	1.58202	0.661763	insig
mws1434	C21H20O10	Apigenin-6-C-glucoside (Isovitexin)*	Flavonoids	Flavonoid carbonoside	28193000	22590000	6921700	22568000	30951000	30033000	0.697048	1.44792	0.533986	insig
pmp000117	C22H24O9	3,5,6,7,8,3',4'-Heptamethoxyflavone	Flavonoids	Flavonols	6115.3	6448.1	5634.3	5150	5002.5	7889.3	0.131113	0.991433	-0.0124128	insig
mws2186	C20H18O11	Avicularin(Quercetin-3-O-α-L-arabinofuranoside)	Flavonoids	Flavonols	329740	1378900	857260	739220	1972600	641060	0.34223	1.30671	0.385936	insig
pme1611	C21H22O10	Isohemiphloin	Flavonoids	Flavonoid carbonoside	836780	771190	358050	692080	1067900	937030	0.719741	1.37181	0.456083	insig
HJN087	C21H22O10	Naringenin-4'-O-glucoside	Flavonoids	Flavonoid	14460	34497	37138	47362	39290	34952	0.776455	1.41244	0.498189	insig
mws1179	C21H22O10	Naringenin-7-O-glucoside (Prunin)	Flavonoids	Dihydroflavone	24169	22402	16787	30125	33761	23938	1.02735	1.38615	0.471088	insig
mws2118	C21H24O10	Phloretin-2'-O-glucoside (Phlorizin)	Flavonoids	Chalcones	17421	29177	29555	48650	60177	50254	1.25626	2.08897	1.06279	up
Lmhp009187	C20H42NO7P	LysoPE 15:0	Lipids	LPE	1657000	1716400	1944200	930850	1119500	1145100	1.34012	0.60092	-0.734756	insig
Lmhp008885	C20H42NO7P	LysoPE 15:0(2n isomer)	Lipids	LPE	78342	104840	110660	63563	75412	65392	1.17069	0.6955	-0.523878	insig
mws1397	C22H18O10	Epicatechin gallate*	Flavonoids	Flavanols	26107	29013	41297	97919	125850	120020	1.36204	3.56565	1.83416	up
mws0355	C22H18O10	Catechin gallate*	Flavonoids	Flavanols	29010	19072	18483	121010	107860	102740	1.38075	4.98175	2.31665	up
pmn001338	C21H18O11	Rhein-8-O-glucoside	Quinones	Anthraquinone	9	11414	7578.9	40743	47311	40345	0.892581	6.75717	2.75642	insig
Hmcp002316	C21H20O11	Isorhamnetin-3-O-arabinoside	Flavonoids	Flavonols	31458	89938	46304	199500	524320	147650	1.18392	5.1966	2.37757	up
Zmhn001905	C21H20O11	HydroxyAloe-emodin-8-O-glucoside	Quinones	Anthraquinone	29900	17074	36093	9	9	9	1.40124	0.000325039	-11.5871	down
Hmpp003270	C21H20O11	Luteolin-4'-O-glucoside	Flavonoids	Flavonoid	179400	498520	330200	88542	603450	293800	0.251815	0.977852	-0.0323122	insig
mws0045	C21H20O11	Quercetin-3-O-rhamnoside(Quercitrin)	Flavonoids	Flavonols	3957.2	27392	15179	9	23424	5111.1	0.639254	0.61348	-0.704913	insig
Lmlp003531	C21H20O11	Luteolin-3'-O-glucoside	Flavonoids	Flavonoid	34689	114340	69281	30106	249510	212820	0.486875	2.25567	1.17356	insig
mws2209	C21H20O11	Kaempferol-3-O-glucoside (Astragalin)	Flavonoids	Flavonols	30367	114790	55437	34930	272760	226350	0.639318	2.66229	1.41267	insig
mws1608	C21H20O11	Luteolin-6-C-glucoside (Isoorientin)	Flavonoids	Flavonoid carbonoside	606550	247430	66158	197050	529510	237720	0.281685	1.04797	0.0676019	insig
pme2459	C21H20O11	Luteolin-7-O-glucoside (Cynaroside)	Flavonoids	Flavonoid	156830	515410	344480	102400	675310	293670	0.135246	1.05376	0.0755478	insig
mws1299	C21H20O11	Luteolin-8-C-glucoside (Orientin)	Flavonoids	Flavonoid carbonoside	901790	225390	781880	230010	509290	305790	0.628641	0.547437	-0.869235	insig
mws0057	C21H22O11	Eriodictyol-7-O-glucoside	Flavonoids	Dihydroflavone	29269	19932	16258	107530	53823	118560	1.29954	4.27616	2.09632	up
HJN086	C21H22O11	Eriodictyol-3'-O-glucoside	Flavonoids	Dihydroflavone	9	10366	9	59419	60842	44482	1.12261	15.8651	3.98778	up
Lmmn004625	C21H22O11	Dihydrokaempferol-7-O-glucoside	Flavonoids	Flavonols	54035	15530	40443	53507	136940	70158	0.97071	2.36896	1.24426	insig
mws1361	C21H22O11	Taxifolin-3-O-rhamnoside (Astilbin)	Flavonoids	Dihydroflavonol	5469.5	10956	15504	65504	69051	56541	1.33144	5.98494	2.58134	up
Lmhp009034	C21H42NO7P	LysoPE 16:1	Lipids	LPE	21130	7600.2	19795	142290	94502	62578	1.29082	6.16937	2.62512	up
pmp000308	C22H28O10	4'-O-Glucosyl-5-O-methylvisamminol	Others	Others	59236	69087	72730	46160	80333	54745	0.501259	0.901444	-0.14969	insig
pmd0160	C21H44NO7P	LysoPE 16:0(2n isomer)	Lipids	LPE	210840	315150	319040	163100	221110	161090	1.11003	0.645303	-0.631952	insig
pmb0876	C21H44NO7P	LysoPE 16:0	Lipids	LPE	3684300	4038800	4385800	1928500	2528300	2449200	1.3298	0.570324	-0.810146	insig
mws0034	C22H18O11	Epigallocatechin-3-gallate	Flavonoids	Flavanols	9415.1	6107.6	14742	7366.6	13218	9	0.620794	0.68045	-0.55544	insig
mws2220	C22H18O11	Gallocatechin 3-O-gallate	Flavonoids	Flavanols	13055	7270.7	7859.1	7913.6	9961.1	7151.4	0.313099	0.887929	-0.171484	insig
pmb2654	C19H27NO12	Anthranilate-1-O-Sophoroside	Phenolic acids	Phenolic acids	936000	733260	761970	508430	423320	315870	1.27146	0.513164	-0.962508	insig
Lmhn002321	C21H18O12	Vnilloylcaffeoyltartaric acid	Phenolic acids	Phenolic acids	45433	144690	276150	31946	42932	38133	1.04294	0.242371	-2.04471	down
pmp000579	C22H22O11	Diosmetin-7-O-galactoside*	Flavonoids	Flavonoid	918850	549410	1628600	164460	356050	504530	1.08462	0.330993	-1.59513	down
pmb3012	C22H22O11	Chrysoeriol-7-O-glucoside*	Flavonoids	Flavonoid	1859100	435020	1084300	189390	185290	216410	1.23149	0.17496	-2.5149	down
Lmnp002845	C22H22O11	Hispidulin-8-C-glucoside*	Flavonoids	Flavonoid carbonoside	1047000	183240	154340	596510	1753900	626970	0.821521	2.15038	1.10459	insig
pmp000233	C22H22O11	Swertiajaponin	Flavonoids	Flavonoid carbonoside	676300	546310	548670	505620	786040	402120	0.278589	0.956246	-0.0645458	insig
pmp000120	C22H22O11	Diosmetin-6-C-glucoside	Flavonoids	Flavonoid	897220	137070	111320	532210	1391400	553810	0.851489	2.16253	1.11272	insig
pmn001468	C19H26O13	Sibiricose A3	Phenolic acids	Phenolic acids	11048	5976.9	7080.9	30492	42683	74317	1.32237	6.11853	2.61318	up
mws0061	C21H20O12	Quercetin-3-O-galactoside (Hyperin)	Flavonoids	Flavonols	7570900	27114000	17709000	8751300	25277000	8311200	0.318196	0.8081	-0.307395	insig
mws1329	C21H20O12	Quercetin-7-O-glucoside*	Flavonoids	Flavonols	181000	244600	73540	134440	116170	108720	0.405059	0.719898	-0.474135	insig
Hmcn001884	C21H20O12	6-Hydroxyluteolin 5-glucoside	Flavonoids	Flavonoid	3236400	13511000	12203000	4049600	14669000	5140400	0.230347	0.824134	-0.27905	insig
mws0091	C21H20O12	Quercetin-3-O-glucoside (Isoquercitrin)*	Flavonoids	Flavonols	4598800	17936000	14261000	5398500	19303000	5592300	0.29036	0.823295	-0.280519	insig
Lmdp003286	C21H20O12	Isohyperoside	Flavonoids	Flavonols	6391200	29730000	24378000	9202900	29296000	9343100	0.245126	0.790787	-0.338638	insig
mws0856	C21H20O12	Quercetin-4'-O-glucoside (Spiraeoside)	Flavonoids	Flavonols	3197300	13169000	9613200	4096400	11383000	4641400	0.2855	0.774488	-0.368686	insig
pme1598	C22H24O11	Hesperetin-5-O-glucoside	Flavonoids	Dihydroflavonol	2583300	11597000	10136000	3362300	13761000	4694400	0.139974	0.897246	-0.156425	insig
Lmhp009769	C22H44NO7P	LysoPE 17:1	Lipids	LPE	7308	10287	12799	5487.2	5271.5	8045.5	1.04249	0.618681	-0.692732	insig
pmd0130	C22H46NO7P	LysoPC 14:0	Lipids	LPC	91117	93257	104170	130610	111190	116670	1.22257	1.24234	0.313061	insig
pmp001246	C22H34NO10+	Sinapine-4-O-Glucoside	Alkaloids	Alkaloids	795890	162420	600390	400390	485540	331580	0.0809957	0.781106	-0.35641	insig
pmn001706	C30H48O4	2-Hydroxyoleanolic acid	Terpenoids	Triterpene	17953	106000	115310	26561	9	34314	0.715106	0.254465	-1.97446	insig
mws1610	C30H48O4	Maslinic acid	Terpenoids	Triterpene	21481	110730	115660	19354	17796	38031	0.902411	0.303307	-1.72115	insig
pmb1912	C20H23N7O7	10-Formyltetrahydrofuran	Alkaloids	Alkaloids	310480	245680	201050	302610	366380	200400	0.371772	1.14815	0.19931	insig
pmn001727	C24H29NO9	N-(4-O-(Glucosyl)-E-feruloyl)-tyramine	Alkaloids	Phenolamine	9	9	9	34972	42200	58375	1.40308	5020.26	12.2935	up
Lmhp008589	C23H42NO7P	LysoPE 18:3(2n isomer)	Lipids	LPE	343270	239450	275320	431400	328310	345740	0.983816	1.28834	0.365517	insig
Lmhp008801	C23H42NO7P	LysoPE 18:3	Lipids	LPE	132330	128000	154670	70618	97813	80597	1.29564	0.600067	-0.736803	insig
pmb0881	C23H44NO7P	LysoPE 18:2	Lipids	LPE	1079700	1309100	1310400	797810	888370	1094600	1.10936	0.751725	-0.411724	insig
pmb0874	C23H44NO7P	LysoPE 18:2(2n isomer)	Lipids	LPE	16091000	12576000	13346000	17560000	15902000	17865000	1.10084	1.22169	0.288882	insig
Hmcp002207	C22H22O12	Isorhamnetin-7-O-glucoside (Brassicin)*	Flavonoids	Flavonols	531060	2102000	1177500	1277000	3405400	857760	0.390196	1.4539	0.539925	insig
Lmjp002906	C22H22O12	Rhamnetin-3-O-Glucoside	Flavonoids	Flavonols	551080	2087800	1210300	1341700	3549600	959950	0.457223	1.52013	0.604194	insig
Lmjp003044	C22H22O12	Isorhamnetin-3-O-Glucoside*	Flavonoids	Flavonols	483110	2030500	1223300	1408100	3424600	862780	0.453806	1.52411	0.607972	insig
pmb0856	C23H46NO7P	LysoPE 18:1(2n isomer)	Lipids	LPE	846350	986540	964500	1175000	841650	1177200	0.651219	1.14172	0.191215	insig
mws0289	C23H46NO7P	LysoPE 18:1	Lipids	LPE	176210	255600	222370	142630	153040	159290	1.18618	0.695466	-0.523948	insig
Lmhp009129	C23H48NO7P	LysoPC 15:0(2n isomer)	Lipids	LPC	500950	448250	466460	502840	553030	539910	1.13378	1.12723	0.172787	insig
pmb2319	C23H48NO7P	LysoPC 15:0	Lipids	LPC	325830	314640	327560	365960	360420	380410	1.34749	1.14334	0.193258	insig
pmb3072	C22H26O12	3-O-p-Coumaroylshikimic acid-O-glucoside	Phenolic acids	Phenolic acids	117140	68182	91626	9	32677	30532	0.811689	0.228267	-2.13121	insig
pmb3066	C22H26O12	5-O-p-Coumaroylshikimic acid O-glucoside	Phenolic acids	Phenolic acids	389520	269940	248420	329150	279810	349560	0.320667	1.05578	0.0783069	insig
Hmyn007168	C22H45O9P	LysoPG 16:0	Lipids	Glycerol ester	1130000	1256400	1612100	1808200	1457100	1236700	0.51428	1.12592	0.171107	insig
Lmhn002895	C23H20O12	Feruloylcaffeoyltartaric acid	Phenolic acids	Phenolic acids	14980	9	7410.5	9	9	22998	0.38916	1.02752	0.0391706	insig
pmb0863	C24H46NO7P	LysoPC 16:2(2n isomer)	Lipids	LPC	7081.7	4447.4	8556.3	16190	22117	13011	1.24307	2.55499	1.35332	up
Lmnp002961	C23H24O12	Cirsiliol-8-C-glucoside	Flavonoids	Flavonoid carbonoside	2425.7	4889.2	9	12375	27263	6594.3	0.878191	6.31252	2.65822	insig
Lmgp004829	C23H24O12	5,7,4'-Trihydroxy-6,8-dimethoxyisoflavone-7-O-galactoside	Flavonoids	Isoflavones	1431300	3991400	1841100	847650	1813500	668040	0.954415	0.458326	-1.12555	insig
pmb0736	C23H24O12	Tricin-7-O-Glucoside	Flavonoids	Flavonoid	1266500	4073500	1749600	845850	1699200	691800	0.913004	0.456563	-1.13111	insig
pmp001270	C24H48NO7P	LysoPC 16:1	Lipids	LPC	20036	49329	41182	140660	116500	116130	1.28443	3.37675	1.75564	up
Lmhp008833	C24H48NO7P	LysoPC 16:1(2n isomer)	Lipids	LPC	61976	39626	55743	265670	178510	161640	1.34832	3.85027	1.94496	up
pmb0855	C24H50NO7P	LysoPC 16:0	Lipids	LPC	5007400	5724700	5753700	3568800	4353900	4639300	1.17771	0.761989	-0.392158	insig
pmd0132	C24H50NO7P	LysoPC 16:0(2n isomer)	Lipids	LPC	393620	409080	484130	396170	440260	437750	0.0704226	0.99017	-0.0142524	insig
Lmhp010040	C25H46NO7P	LysoPE 20:3	Lipids	LPE	695.59	1382.3	1094.1	7590.2	6323.3	2775.1	1.27444	5.26124	2.3954	up
mws1589	C18H32O16	D-Panose*	Others	Saccharides and Alcohols	144880	182160	182440	179700	152810	73185	0.638385	0.796292	-0.32863	insig
pme2125	C18H32O16	Raffinose*	Others	Saccharides and Alcohols	296200	389210	518580	368770	382130	233450	0.568197	0.817573	-0.29058	insig
pme0500	C18H32O16	D-Melezitose	Others	Saccharides and Alcohols	132470	160200	176430	202560	177690	121280	0.202349	1.06913	0.0964405	insig
pmp001141	C25H31NO10	Cimicifugamide	Alkaloids	Phenolamine	30196	8637.5	11777	33499	35322	29196	1.0234	1.93669	0.953595	insig
Lmhp008718	C25H48NO7P	LysoPC 17:2	Lipids	LPC	40805	29632	35579	81742	77024	89848	1.36846	2.34506	1.22963	up
Hmln002199	C23H22O13	Quercetin-3-O-(6''-acetyl)galactoside	Flavonoids	Flavonols	9	12115	7150.2	13156	78043	27089	0.825091	6.13712	2.61756	insig
pmp000013	C24H26O12	Eupatilin-7-O-glucoside	Flavonoids	Flavonoid	9210.8	9756.7	10076	21028	20628	11340	1.13361	1.82471	0.867668	insig
Lmhp009590	C25H50NO7P	LysoPC 17:1	Lipids	LPC	13994	17715	19260	20367	23325	30930	1.07872	1.46407	0.549981	insig
pmb2406	C25H52NO7P	LysoPC 17:0	Lipids	LPC	26064	44141	39659	54372	47488	69462	1.0687	1.5594	0.640992	insig
Lmhp009773	C27H46O9	1-α-Linolenoyl-glycerol-3-O-glucoside	Lipids	Glycerol ester	27328	56445	47734	30340	28144	12412	0.941895	0.539104	-0.891363	insig
Hmqp006235	C26H46NO7P	LysoPC 18:4	Lipids	LPC	1624.1	1280.7	1036.5	3273.6	4044.3	3787.5	1.35107	2.8177	1.49452	up
pmn001382	C25H24O12	Isochlorogenic acid A	Phenolic acids	Phenolic acids	40875	29472	33829	63330	42957	48000	1.12481	1.48102	0.566594	insig
Li512115	C25H24O12	Isochlorogenic acid B	Phenolic acids	Phenolic acids	68280	34996	28978	40887	56214	54931	0.46811	1.14955	0.201064	insig
Lmhp010573	C27H48O9	1-Linoleoylglycerol-3-O-glucoside	Lipids	Glycerol ester	7746.8	12367	15322	7021.6	9501.5	9045.2	0.785447	0.721539	-0.470851	insig
pmn001498	C33H44N2O3	Isodendrocrepine	Alkaloids	Alkaloids	2087000	3332100	3044700	2725700	2556300	1538800	0.624691	0.805879	-0.311365	insig
pmn001497	C33H44N2O3	Dendrocrepine	Alkaloids	Alkaloids	9417000	11659000	11521000	16829000	17611000	10550000	0.901554	1.38019	0.464865	insig
pmb0854	C26H48NO7P	LysoPC 18:3	Lipids	LPC	298950	379930	420040	310990	375170	334960	0.40134	0.929203	-0.105934	insig
pmb0865	C26H48NO7P	LysoPC 18:3(2n isomer)	Lipids	LPC	340640	360180	438320	402720	465100	332250	0.262098	1.05349	0.0751735	insig
pmn001458	C22H30O14	Sibiricose A5	Phenolic acids	Phenolic acids	151560	91446	72681	89535	82785	103970	0.267133	0.875202	-0.192312	insig
pmp001273	C26H50NO7P	LysoPC 18:2	Lipids	LPC	1015500	1244600	1203700	949630	1027300	1206600	0.582087	0.919086	-0.121728	insig
pmp001251	C26H50NO7P	LysoPC 18:2(2n isomer)	Lipids	LPC	9447000	7601200	7651400	11606000	10505000	14016000	1.21807	1.46266	0.54859	insig
Li512111	C24H24O13	Isorhamnetin-3-O-(6''-acetylglucoside)	Flavonoids	Flavonols	3154.2	3161.6	9	15334	34112	15582	0.967977	10.2814	3.36197	insig
pmn001378	C26H32O11	Pinoresinol-4-O-glucoside	Lignans and Coumarins	Lignans	1398500	1902200	1676000	638460	776200	1481400	1.0461	0.581924	-0.781098	insig
Cmsp003083	C26H32O11	Dehydrodiconiferyl alcohol-4-O-glucoside	Others	Others	45905000	30543000	35903000	15437000	11421000	16502000	1.32101	0.385933	-1.37358	down
pmp001281	C26H52NO7P	LysoPC 18:1	Lipids	LPC	627130	939910	749130	784230	662490	762800	0.193155	0.953954	-0.0680082	insig
Lmhp010190	C26H52NO7P	LysoPC 18:1(2n isomer)	Lipids	LPC	6870600	7365900	6517300	9711800	6430400	10181000	0.84201	1.26836	0.342959	insig
pmb3041	C23H22O14	Tricin-7-O-saccharic acid	Flavonoids	Flavonoid	10422000	6149800	7047700	1564800	968070	1401800	1.36059	0.166586	-2.58566	down
pmn001710	C24H26O13	Rosmarinic acid-3'-O-glucoside	Phenolic acids	Phenolic acids	369430	281010	290270	150400	141530	147090	1.36534	0.46669	-1.09946	down
HJN083	C26H34O11	Lariciresinol-4'-O-glucoside	Lignans and Coumarins	Lignans	216810	152700	129460	62748	96372	83580	1.23448	0.486402	-1.03978	down
mws0126	C26H54NO7P	LysoPC 18:0	Lipids	LPC	1215500	1287700	1413000	944140	1065500	1112900	1.21714	0.797339	-0.326734	insig
pmd0136	C26H54NO7P	LysoPC 18:0(2n isomer)	Lipids	LPC	50850	57683	57802	70179	81648	89235	1.27888	1.44926	0.535312	insig
pmb0746	C27H26O11	Tricin-4'-O-(guaiacylglycerol)ether	Flavonoids	Flavonoid	9664.6	12067	9817.4	14715	22322	9112.7	0.703701	1.46279	0.548727	insig
Lmhn003801	C25H24O13	Feruloylsinapoyltartaric acid	Phenolic acids	Phenolic acids	3038.3	2704.6	2553.8	846.12	4354.4	2690.5	0.367539	0.951103	-0.0723258	insig
Lmhp007840	C27H52NO7P	LysoPC 19:2	Lipids	LPC	6857.8	5187.2	4228.3	8191.2	7089.6	10622	1.11199	1.59174	0.670601	insig
pmp001110	C25H26O13	Apigenin-6-C-xyloside-8-C-arabinoside*	Flavonoids	Flavonoid carbonoside	9	8016.8	18013	9	9	9	0.991773	0.00103691	-9.91349	insig
Zmfn000481	C14H22N2O16P2	Uridine-5'-Diphosphate-D-Xylose	Nucleotides and derivatives	Nucleotides and derivatives	344870	280690	303630	306810	362600	293840	0.266926	1.03666	0.0519367	insig
pmn001375	C26H32O12	1-Hydroxypinoresinol-1-O-Glucoside	Lignans and Coumarins	Lignans	42062	43515	40257	9	23854	24823	0.739196	0.386907	-1.36994	insig
Lmhp008742	C28H48NO7P	LysoPC 20:5	Lipids	LPC	9	9	9	3102.2	1079.7	1835.4	1.39745	222.863	7.80001	up
pmp001282	C28H50NO7P	Propyl 2-(trimethylammonio)ethyl phosphate	Others	Others	33777	51366	45772	49855	51189	56820	0.849239	1.20585	0.270052	insig
Lmhp009890	C28H52NO7P	LysoPC 20:3	Lipids	LPC	3517.4	4089.7	3465.5	9764.3	7985.9	5712.8	1.27896	2.11901	1.08339	up
pmb0608	C25H24O14	Chrysoeriol-7-O-(6''-malonyl)glucoside	Flavonoids	Flavonoid	9	32759	66660	5596.2	17516	10720	0.310666	0.340268	-1.55526	insig
pmn001672	C23H32O15	Furanofructosyl-α-D-(3-mustard acyl)glucoside	Phenolic acids	Phenolic acids	1965200	3356000	3243100	2906500	3299200	1470300	0.321521	0.896279	-0.157981	insig
pmn001671	C23H32O15	Furanofructosyl-α-D-(6-mustard acyl)glucoside	Phenolic acids	Phenolic acids	2267800	4228700	3800500	4150400	4055300	1802200	0.134925	0.971924	-0.0410848	insig
pmn001459	C23H32O15	Sibiricose A6	Phenolic acids	Phenolic acids	1668600	2979300	2481900	2820200	2669000	1229500	0.216468	0.942341	-0.0856795	insig
Hmln002189	C24H22O15	Quercetin-3-O-(6''-malonyl)galactoside	Flavonoids	Flavonols	9	27510	35183	53980	148130	67442	0.779323	4.29894	2.10398	insig
pmp000589	C24H22O15	Quercetin-7-O-(6''-malonyl)glucoside	Flavonoids	Flavonols	9	24137	27499	89832	238920	77220	0.859444	7.86082	2.97468	insig
pmb2979	C25H26O14	Hesperetin-7-O-(6''-malonyl)glucoside	Flavonoids	Dihydroflavonol	1360700	2471000	2154900	397130	409130	525830	1.35552	0.222512	-2.16805	down
pmn001371	C27H34O12	Eucommin A	Lignans and Coumarins	Lignans	1362200	1543300	1388100	894040	841600	900630	1.38082	0.614	-0.70369	insig
Rfmb25702	C28H34O12	Pinoresinol-4-O-(6''-acetyl)glucoside	Lignans and Coumarins	Lignans	101240	76440	95956	135580	199550	420350	1.12141	2.76089	1.46514	up
mws1292	C26H28O14	Isoschaftoside	Flavonoids	Flavonoid carbonoside	7063.4	19256	22657	17873	25946	27089	0.720583	1.4478	0.533862	insig
Lmtp002474	C26H28O14	Apigenin-6-C-(2''-glucosyl)arabinoside	Flavonoids	Flavonoid carbonoside	10382	28537	27669	31566	59840	53572	1.02388	2.17724	1.1225	up
pmb2922	C15H24N2O17P2	Uridine 5'-diphospho-D-glucose	Nucleotides and derivatives	Nucleotides and derivatives	1572600	1899100	1694500	1237200	1259400	1505000	1.17883	0.774573	-0.368527	insig
pmb0720	C26H26O15	Tricin-7-O-(6''-Malonyl)Glucoside	Flavonoids	Flavonoid	291200	985090	516150	163420	346640	111920	1.04516	0.347002	-1.52698	down
Lmyp004081	C27H30O14	Isovitexin-2''-O-rhamnoside	Flavonoids	Flavonoid carbonoside	44997000	51258000	50322000	35235000	41720000	39437000	1.23671	0.794067	-0.332667	insig
pme3227	C27H30O14	Vitexin-2''-O-rhamnoside	Flavonoids	Flavonoid carbonoside	11954000	13562000	12441000	7356500	9628900	8960400	1.28461	0.683558	-0.548865	insig
pmp001111	C27H30O14	Violanthin	Flavonoids	Flavonoid carbonoside	812380	919600	875040	566330	703060	682280	1.25272	0.748621	-0.417693	insig
mws0047	C27H30O14	Apigenin-7-O-neohesperidoside (Rhoifolin)	Flavonoids	Flavonoid	639200	445070	894480	273540	256750	623010	0.893604	0.582843	-0.778822	insig
pmp000398	C27H32O14	Liquiritigenin-7,4'-O-diglucoside	Flavonoids	Dihydroflavone	9	9	79805	9	9	30140	0.0465762	0.377811	-1.40426	insig
mws1066	C27H32O14	Naringenin-7-O-Rutinoside(Narirutin)	Flavonoids	Dihydroflavone	123190	163150	193810	54768	90922	91946	1.20739	0.49492	-1.01473	down
Lmqn001932	C28H36O13	Syringaresinol-4'-O-glucoside	Lignans and Coumarins	Lignans	177590	179110	222330	538270	975870	735920	1.34714	3.88591	1.95825	up
pmb0492	C34H37N3O6	N',N'',N'''-p-Coumaroyl-cinnamoyl-caffeoyl spermidine	Alkaloids	Phenolamine	37697	48860	60675	73574	67020	63318	1.07632	1.38497	0.469855	insig
pmb2936	C28H32O14	Disinapoyl glucoside	Phenolic acids	Phenolic acids	7748.8	3149.6	8251.3	6262.4	6323.2	3700.1	0.200345	0.850442	-0.233716	insig
Rfmb056	C29H36O13	Medioresinol-4'-O-(6'''-acetyl)glucoside	Lignans and Coumarins	Lignans	1465600	1303400	1429900	1861400	1963000	2333500	1.30292	1.46655	0.552427	insig
pmp000239	C26H26O16	Luteolin-6-C-(5''-glucuronyl)xyloside	Flavonoids	Flavonoid	5658.4	9	12348	9	9	9	0.983234	0.00149872	-9.38206	insig
mws1073	C27H30O15	Apigenin-6,8-di-C-glucoside (Vicenin-2)	Flavonoids	Flavonoid	456380	2452900	898920	547970	1070200	632070	0.436943	0.590893	-0.75903	insig
Lmsn002815	C27H30O15	Kaempferol-3-O-rutinoside(Nicotiflorin)*	Flavonoids	Flavonoid	23755	21064	28229	11604	14892	20871	1.07684	0.648437	-0.624962	insig
Lmlp002990	C27H30O15	Isosaponarin(Isovitexin-4'-O-glucoside)	Flavonoids	Flavonoid carbonoside	262350	454430	332250	246220	270030	356650	0.571324	0.832102	-0.265168	insig
pme1605	C27H30O15	Kaempferol-3-O-robinobioside(Biorobin)	Flavonoids	Flavonols	108080	75064	119970	29038	50065	41059	1.27996	0.396425	-1.33488	down
pmp001106	C27H30O15	Vitexin-2''-O-glucoside	Flavonoids	Flavonoid carbonoside	68321	438550	194390	105670	181200	123740	0.374948	0.585531	-0.772183	insig
Lmgp004217	C28H32O15	Diosmetin-8-C-(2''-O-rhamnosyl)glucoside	Flavonoids	Flavonoid carbonoside	13764000	8650500	12978000	8048100	14751000	5585100	0.579541	0.801983	-0.318356	insig
Lmmp003091	C27H30O16	Quercetin-3-O-(4''-O-glucosyl)rhamnoside	Flavonoids	Flavonols	27730	111700	207870	55443	633300	42901	0.170926	2.10666	1.07496	insig
mws0059	C27H30O16	Quercetin-3-O-rutinoside (Rutin)	Flavonoids	Flavonols	24019	110720	273190	72586	708590	42267	0.210852	2.01859	1.01335	insig
pmp000126	C27H30O16	Luteolin-6,8-di-C-glucoside	Flavonoids	Flavonoid carbonoside	10874	9	9	49414	72628	59391	1.13182	16.6575	4.0581	up
Lmjp002461	C27H30O16	Quercetin-3-O-neohesperidoside	Flavonoids	Flavonols	24171	88519	194230	73251	553780	54290	0.379081	2.21987	1.15047	insig
Lmbp002592	C27H30O16	Kaempferol-3,7-di-O-glucoside	Flavonoids	Flavonoid	17127	55432	23894	24303	261650	124040	0.827796	4.2507	2.0877	insig
Lmsp004166	C27H30O16	Quercetin-3-O-glucoside-7-O-rhamnoside	Flavonoids	Flavonols	17188	83328	194950	52332	600990	35038	0.260626	2.32974	1.22017	insig
pmb0711	C27H30O16	Quercetin-7-O-rutinoside	Flavonoids	Flavonols	32609	87343	233340	63312	596310	50399	0.233075	2.00973	1.007	insig
Hmpp002612	C27H30O16	Luteolin-7-O-gentiobioside	Flavonoids	Flavonoid	18127	65132	27654	16256	245140	115150	0.602158	3.39497	1.7634	insig
pmn001583	C27H30O16	Quercetin-3-O-robinobioside	Flavonoids	Flavonols	34591	205900	380580	104930	987340	83129	0.233117	1.89254	0.92032	insig
pmb0624	C27H30O16	Isoorientin-7-O-glucoside	Flavonoids	Flavonoid carbonoside	9	9	9	86239	98072	96284	1.40382	10392.4	13.3432	up
pme0001	C28H34O15	Hesperetin-7-O-neohesperidoside(Neohesperidin)	Flavonoids	Dihydroflavone	117470	113180	183660	48616	57663	66586	1.29311	0.417236	-1.26106	down
mws0036	C28H34O15	Hesperetin-7-O-rutinoside (Hesperidin)	Flavonoids	Dihydroflavone	22301	22870	37106	7856.7	17617	9195.4	1.17968	0.42137	-1.24684	down
mws4134	C20H32N6O12S2	Oxiglutatione	Amino acids and derivatives	Amino acids and derivatives	59864	83486	51361	97754	114860	79319	1.05135	1.49931	0.584303	insig
Rfmb26201	C30H38O14	Syringaresinol-4'-O-(6''-acetyl)glucoside	Lignans and Coumarins	Lignans	19573000	14687000	24679000	16704000	24316000	21741000	0.264955	1.06485	0.0906458	insig
pmp000241	C27H28O17	Luteolin-6-C-(2''-glucuronyl)glucoside	Flavonoids	Flavonoid	7293.5	18854	12289	10973	28015	6713.7	0.0732305	1.18902	0.249771	insig
Hmjp002999	C28H32O16	Isorhamnetin-3-O-rutinoside (Narcissin)	Flavonoids	Flavonoid	217890	323790	506460	556330	621520	323420	0.719781	1.43232	0.518352	insig
Zmxp002867	C28H32O16	Chrysoeriol-5,7-di-O-glucoside	Flavonoids	Flavonoid	701360	374060	681350	258580	217310	214090	1.26236	0.392755	-1.3483	down
HJAP120	C28H32O16	Rhamnetin-3-O-Rutinoside	Flavonoids	Flavonoid	258300	395890	558830	515100	574810	351090	0.484377	1.18794	0.248467	insig
HJN051	C28H32O16	Tamarixetin-3-O-rutinoside	Flavonoids	Flavonoid	33943	57539	74667	51258	70397	53966	0.255437	1.05701	0.0799878	insig
Lmsp004721	C28H32O16	Tamarixetin-3-O-glucoside-7-O-rhamnoside	Flavonoids	Flavonoid	273330	394380	499560	535180	604710	303170	0.472105	1.23627	0.305993	insig
Lmhp003217	C28H32O16	2'-Hydoxy,5-methoxyGenistein-O-rhamnosyl-glucoside	Flavonoids	Isoflavones	212260	365890	540170	485420	600570	306580	0.487422	1.24523	0.316417	insig
Lmnp002584	C28H32O16	Hispidulin-8-C-(2''-O-glucosyl)glucoside	Flavonoids	Flavonoid carbonoside	34301	24708	35271	78795	107900	48895	1.20719	2.49883	1.32125	up
Lmmp002463	C28H32O16	Sexangularetin-3-O-glucoside-7-O-rhamnoside	Flavonoids	Flavonols	237310	358810	508200	590700	593300	313130	0.632336	1.3557	0.439041	insig
Lmmp002963	C28H32O16	6-C-Methylquercetin-3-O-rutinoside	Flavonoids	Flavonols	209260	265280	464060	590220	500410	289680	0.747547	1.47061	0.55641	insig
pmp000127	C28H32O16	Chrysoeriol-6,8-di-C-glucoside	Flavonoids	Flavonoid carbonoside	37030	58508	43676	26225	89888	40470	0.0197156	1.12476	0.169623	insig
HJAP026	C28H32O16	Chrysoeriol-6-C-glucoside-4'-O-glucoside	Flavonoids	Flavonoid	15731	18158	21585	35864	63878	23216	1.05654	2.2165	1.14828	up
pmp001187	C36H36N2O8	1-(Dihydroxyphenyl)-N2,N3-bis(4-hydroxyphenethyl)-(5-8)-dimethoxy-1,2dihydronaphthalene-2,3-dicarboxamide	Alkaloids	Alkaloids	5923.1	2641.8	4584.5	90817	142640	58831	1.36802	22.2282	4.47432	up
pmp001310	C27H30O17	6-Hydroxykaempferol-3,6-O-Diglucoside	Flavonoids	Flavonols	1059200	4500500	5014200	1526400	17605000	3282100	0.317577	2.1197	1.08386	insig
pmp001311	C27H30O17	6-Hydroxykaempferol-7,6-O-Diglucoside	Flavonoids	Flavonols	20483	61192	120980	112770	552260	128890	0.934632	3.91759	1.96997	insig
pmb0618	C28H34O16	Hesperetin-8-C-glucoside-3'-O-glucoside	Flavonoids	Flavonoid carbonoside	12758	12488	31115	87818	188530	90293	1.29511	6.50523	2.7016	up
Hmyp007792	C32H62NO9P	PE(oxo-11:0/16:0)	Lipids	Glycerol ester	73767	39629	45223	31921	45274	100460	0.0581658	1.12001	0.163513	insig
Hmcp001578	C28H32O17	Isorhamnetin-3,7-O-diglucoside	Flavonoids	Flavonols	9	9	8349	19004	15917	21492	1.07456	6.74232	2.75325	up
pmb0578	C32H30O15	Luteolin-7-O-(6''-sinapoyl)glucoside	Flavonoids	Flavonoid	27027	18377	35224	74234	197740	85770	1.24739	4.43697	2.14957	up
pmb0713	C29H34O17	Tricin-7-O-(2''-O-glucosyl)glucoside	Flavonoids	Flavonoid	106140	193390	89033	125420	133240	62510	0.385842	0.826558	-0.274811	insig
pmb0530	C21H27N7O14P2	Nicotinic acid adenine dinucleotide	Nucleotides and derivatives	Nucleotides and derivatives	128900	161470	167560	84183	94819	105910	1.2842	0.622174	-0.684611	insig
mws1593	C24H42O21	D-Maltotetraose	Others	Saccharides and Alcohols	28268	36393	35466	23814	33056	24355	0.898202	0.81122	-0.301835	insig
pmp001276	C33H56O14	1-Linolenoyl-rac-glycerol-diglucoside	Lipids	Free fatty acids	312980	454170	473680	358410	397270	184710	0.705187	0.757872	-0.399974	insig
Lmhp009190	C33H58O14	2-Linoleoylglycerol-1,3-di-O-glucoside	Lipids	Glycerol ester	63694	72658	57000	144040	165250	75124	1.09229	1.98816	0.991431	insig
pmp001271	C33H58O14	1-Linoleoyl-sn-glycerol-diglucoside	Lipids	Free fatty acids	8014.9	14138	10218	6650.8	10024	3364	0.864918	0.619037	-0.691901	insig
Lmhp009384	C33H58O14	1-Linoleoylglycerol-2,3-di-O-glucoside	Lipids	Glycerol ester	6988.2	10814	10029	8882.5	8835.8	6040.4	0.551856	0.853671	-0.228247	insig
pmn001370	C32H42O16	Pinoresinol-4,4'-O-di-O-glucoside	Lignans and Coumarins	Lignans	1998000	10074000	6673700	4110300	3804500	4422200	0.314401	0.658124	-0.603568	insig
Hmyp007396	C37H68NO9P	PC(oxo-11:0/18:2)	Lipids	PC	7049.9	3281.8	4515.9	2160.8	5552.3	7342.9	0.0994014	1.01404	0.0201088	insig
pmb0709	C30H32O20	Quercetin-7-O-(6''-malonyl)glucosyl-5-O-glucoside	Flavonoids	Flavonols	44703	281120	339840	122100	550630	116280	0.155079	1.1853	0.245252	insig
Lmzn002232	C36H32O16	Sagerinic acid	Phenolic acids	Phenolic acids	9250.1	8938.7	7832.2	15029	19234	14510	1.32731	1.87437	0.906406	insig
pmb0680	C36H36O17	Vitexin-7-O-(6''-p-coumaroyl)glucoside	Flavonoids	Flavonoid carbonoside	9	9534.2	9	4229	9	10217	0.439427	1.51326	0.597664	insig
Lmzn001875	C33H42O19	Naringenin-7-O-Rutinoside-4'-O-glucoside	Flavonoids	Flavonoid	45513	42204	62328	238410	285990	249260	1.38626	5.15619	2.3663	up
pmp001105	C33H40O20	Kaempferol-3-O-neohesperidoside-7-O-glucoside	Flavonoids	Flavonols	9	9	9	9	2786.1	9	0.607666	103.856	6.69843	insig
pmb0613	C33H40O20	Apigenin-6,8-di-C-glucoside-4'-O-glucoside	Flavonoids	Flavonoid	9	9	9	9	5613.6	2776.3	0.97765	311.07	8.2811	insig
pmn001505	C41H64O13	Oleanolic acid-3-O-xylosyl(1→3)glucuronide	Terpenoids	Triterpene Saponin	16717	25620	22001	32503	27067	18000	0.521986	1.20566	0.269828	insig
pmb0678	C37H38O18	Vitexin-7-O-(6''-feruloyl)glucoside	Flavonoids	Flavonoid carbonoside	32851	116250	77711	179490	171500	344430	1.13307	3.06606	1.61639	up
pmb0592	C34H42O20	Chrysoeriol-7-O-rutinoside-5-O-glucoside	Flavonoids	Flavonoid	83030	38750	65184	58852	85083	44835	0.04977	1.00966	0.013869	insig
Lmmp002334	C33H40O21	Quercetin-3-O-rutinoside-7-O-glucoside	Flavonoids	Flavonols	9	19423	43589	9	266300	6327	0.0227281	4.32611	2.11307	insig
pme2746	C27H33N9O15P2	Riboflavin 5'-Adenosine Diphosphate	Nucleotides and derivatives	Nucleotides and derivatives	50998	47833	60387	51157	68892	68337	0.784396	1.1832	0.242688	insig
Hmcp001589	C34H42O21	Isorhamnetin-3-O-rutinoside-4'-O-glucoside	Flavonoids	Flavonols	9	4808.9	6093	7964.9	8378.8	6346.7	0.698279	2.07961	1.05631	insig
pmp001312	C33H40O22	6-Hydroxykaempferol-3,7,6-O-triglycoside	Flavonoids	Flavonols	2246.7	4202.9	23685	47361	30931	20066	1.03854	3.26396	1.70662	up
pmb0676	C38H40O19	Chrysoeriol-8-C-glucoside-7-O-(6''-feruloyl)glucoside	Flavonoids	Flavonoid carbonoside	59269	139080	87631	74475	120330	94506	0.113464	1.01165	0.0167069	insig

## Sheet: 1Dm vs. 4Dm
	Supplementary Table 4
Index	Formula	Compounds	Class I	Class II	1Dm-1	1Dm-2	1Dm-3	4Dm-1	4Dm-2	4Dm-3	VIP	Fold_Change	Log2FC	Type
pme2292	C4H12N2	Putrescine	Alkaloids	Phenolamine	82095	102160	152690	162950	135100	504040	0.877703	2.38048	1.25125	insig
Lmqp000873	C4H4O3	Succinic anhydride	Organic acids	Organic acids	337630	312770	312900	482140	504260	346250	1.13003	1.38342	0.468241	insig
mws4052	C4H7NO2	1-Aminocyclopropane-1-carboxylic acid	Organic acids	Organic acids	393720	295770	363830	675570	573030	399620	1.11528	1.56479	0.645965	insig
pme3017	C4H9NO2	2-Aminoisobutyric acid	Amino acids and derivatives	Amino acids and derivatives	5101700	5106300	5322800	5019900	6496200	6314600	0.881306	1.14809	0.199231	insig
pme3033	C4H9NO2	N,N-Dimethylglycine	Amino acids and derivatives	Amino acids and derivatives	3161200	2307500	2830200	1881600	6144700	7517300	0.67576	1.87297	0.905329	insig
pme3011	C4H9NO2	γ-Aminobutyric acid	Organic acids	Organic acids	4779900	3335600	4118300	2733500	9671300	11621000	0.684586	1.96389	0.973712	insig
pmb0484	C5H13NO	Choline	Alkaloids	Alkaloids	329100	329470	358650	293640	349340	354440	0.233002	0.980535	-0.0283587	insig
mws0574	C4H8O3	2-Hydroxyisobutyric acid	Organic acids	Organic acids	19063	16483	19530	15467	31342	22559	0.598175	1.2595	0.332847	insig
mws0576	C4H8O3	3-Hydroxybutyric acid	Organic acids	Organic acids	3195300	2764300	8924900	4611000	5297700	11304000	0.59289	1.42515	0.511118	insig
pme1975	C3H4O4	Malonic acid	Organic acids	Organic acids	2384800	2059700	6656200	3770900	4181300	9277300	0.678252	1.55211	0.63423	insig
pme0010	C3H7NO3	L-Serine	Amino acids and derivatives	Amino acids and derivatives	2111700	1677300	1656400	2179800	2673900	2087100	1.06517	1.27462	0.350064	insig
pme2433	C4H11NO2	Diethanolamine	Alkaloids	Alkaloids	149330	91805	89374	149680	181330	156590	1.09162	1.4753	0.561009	insig
mws0601	C5H5NO2	Pyrrole-2-carboxylic acid	Organic acids	Organic acids	8111.6	5308.3	8068.3	8531.2	8802.2	5851.8	0.320807	1.07897	0.10966	insig
mws0255	C4H5N3O	Cytosine	Nucleotides and derivatives	Nucleotides and derivatives	494390	341960	511940	332470	627880	693800	0.449829	1.22685	0.294959	insig
pme2122	C5H9N3	Histamine	Amino acids and derivatives	Amino acids and derivatives	348200	251740	341430	248940	427810	512810	0.552359	1.26365	0.337594	insig
pme0257	C4H4N2O2	Uracil	Nucleotides and derivatives	Nucleotides and derivatives	417690	442140	502580	571400	510480	502910	1.06583	1.16323	0.218131	insig
pme0006	C5H9NO2	L-Proline	Amino acids and derivatives	Amino acids and derivatives	529700	432160	489830	860630	1496800	1562400	1.30964	2.70018	1.43306	up
pmb1096	C8H7N	Indole	Alkaloids	Plumerane	5711.7	6913.6	6880.9	8576.5	23833	18804	1.14942	2.6255	1.39259	up
mws0256	C5H11NO2	L-Valine	Amino acids and derivatives	Amino acids and derivatives	1970000	1709000	1668800	3643600	8004500	6603900	1.31093	3.41299	1.77104	up
pme0120	C5H11NO2	5-Aminovaleric acid	Amino acids and derivatives	Amino acids and derivatives	13266	16536	10590	8428.4	13058	8291.1	0.892579	0.737213	-0.439847	insig
mws0191	C5H11NO2	Betaine	Alkaloids	Alkaloids	5880700	6581400	6187800	15266000	13609000	14592000	1.4061	2.33068	1.22075	up
mws0470	C4H6O4	Methylmalonic acid*	Organic acids	Organic acids	14380000	13399000	12014000	19733000	22247000	17697000	1.31085	1.49969	0.58466	insig
mws0192	C4H6O4	Succinic acid*	Organic acids	Organic acids	13732000	13071000	11405000	19689000	22336000	17198000	1.30396	1.55002	0.632283	insig
mws0147	C5H10O3	β-Hydroxyisovaleric acid	Organic acids	Organic acids	34740	30731	61182	97006	269880	195390	1.26962	4.4395	2.1504	up
pme3096	C3H5NO4	Aminomalonic acid	Organic acids	Organic acids	479470	444850	407140	680600	743330	588610	1.31849	1.51153	0.596008	insig
mws0671	C4H9NO3	L-Homoserine*	Organic acids	Organic acids	2342700	1767000	1564300	3508700	4946700	4404300	1.32713	2.26643	1.18042	up
mws0230	C4H9NO3	L-Threonine*	Amino acids and derivatives	Amino acids and derivatives	2250100	1747500	1541100	3391000	5158800	4311100	1.32161	2.32201	1.21537	up
pmp001287	C8H9N	N-Benzylmethylene isomethylamine	Alkaloids	Alkaloids	3310500	2795500	3050100	4291300	9687500	8757500	1.20995	2.48319	1.31219	up
Lmbp000728	C8H8O	(S)-2-Phenyloxirane	Others	Others	4028500	2160900	3801300	4368900	5725800	4010600	0.928665	1.41184	0.49758	insig
pme0195	C3H7NO2S	L-Cysteine	Amino acids and derivatives	Amino acids and derivatives	29599	29890	39843	29810	30301	24913	0.749302	0.855958	-0.224388	insig
mws0491	C8H11N	Phenethylamine	Alkaloids	Alkaloids	79016	38220	108500	95995	1180200	1491300	1.06046	12.2599	3.61587	up
pme0241	C7H6O2	Benzoic acid	Phenolic acids	Phenolic acids	186200	107810	115550	48504	46722	149140	0.866126	0.596655	-0.745031	insig
mws0628	C7H6O2	4-Hydroxybenzaldehyde	Phenolic acids	Phenolic acids	745660	606460	655030	2020200	2208500	1828600	1.40711	3.01786	1.59353	up
mws0133	C6H6N2O	Nicotinamide	Others	Vitamin	550250	441720	548260	414710	850240	625040	0.516205	1.22708	0.295233	insig
pme0490	C6H5NO2	Nicotinic acid (Vitamin B3)	Others	Vitamin	180430	111380	164090	52619	537410	708930	0.478549	2.84922	1.51057	insig
Lmbp000668	C6H5NO2	Isonicotinic acid	Organic acids	Organic acids	172430	111820	177700	47738	546390	681740	0.428443	2.76192	1.46567	insig
mws0236	C2H7NO3S	2-Aminoethanesulfonic acid	Organic acids	Organic acids	14735	5999.8	11864	42180	29064	48367	1.29889	3.66918	1.87546	up
mws0572	C5H7N3O	5-Methylcytosine	Nucleotides and derivatives	Nucleotides and derivatives	57176	70382	61266	59971	63033	66064	0.00615854	1.00129	0.00186306	insig
Zmgn000216	C2H7O4P	2-Hydroxyethylphosphonic acid	Organic acids	Organic acids	252750	169090	253560	49661	331000	497660	0.0925785	1.30045	0.379006	insig
mws0251	C5H6N2O2	Thymine	Nucleotides and derivatives	Nucleotides and derivatives	7986.6	5604.3	11238	6721.2	24285	7337.3	0.444912	1.54431	0.626962	insig
mws0263	C5H7NO3	5-Oxo-L-Proline	Amino acids and derivatives	Amino acids and derivatives	2160.1	4929.5	7108.8	16223	20041	9046.3	1.16312	3.19123	1.67411	up
Rfmb319	C6H11NO2	Pipecolic acid*	Amino acids and derivatives	Amino acids and derivatives	4027800	1822700	2694600	6598800	15092000	22050000	1.25249	5.11882	2.35581	up
ML10181668	C6H11NO2	Cycloleucine*	Amino acids and derivatives	Amino acids and derivatives	111850	76005	62157	347270	285470	219360	1.34188	3.40824	1.76903	up
pme2693	C6H14N2O	N-Acetylputrescine	Alkaloids	Phenolamine	115180	92944	78838	178950	221630	180860	1.33426	2.02619	1.01877	up
pmb0501	C5H14N4	Agmatine	Alkaloids	Phenolamine	125570	94787	93680	186730	221540	184480	1.34439	1.88752	0.916489	insig
mws0712	C5H9NO3	N-Propionylglycine	Amino acids and derivatives	Amino acids and derivatives	22337	17992	20337	38838	41464	52723	1.36488	2.19274	1.13274	up
pme0274	C6H13NO2	6-Aminocaproic acid	Organic acids	Organic acids	372050	373430	299120	739300	1827300	1541400	1.29382	3.93261	1.97549	up
pmp001198	C6H13NO2	6-Deoxyfagomine	Alkaloids	Alkaloids	2918400	2986600	2268200	5373800	11996000	10753000	1.28821	3.44086	1.78277	up
mws1587	C6H13NO2	L-Norleucine	Amino acids and derivatives	Amino acids and derivatives	249070	262080	226650	233500	964560	801490	0.961066	2.71015	1.43837	insig
mws0227	C6H13NO2	L-Leucine*	Amino acids and derivatives	Amino acids and derivatives	731240	721440	587960	1388700	3005900	2537700	1.30566	3.39712	1.76431	up
mws0258	C6H13NO2	L-Isoleucine*	Amino acids and derivatives	Amino acids and derivatives	663390	592640	510020	1249700	2690200	2320200	1.31237	3.54469	1.82566	up
mws0473	C5H8O4	2-Methylsuccinic acid	Organic acids	Organic acids	187340	241780	202790	178350	286450	294570	0.570775	1.20171	0.265084	insig
Lmgn000160	C4H8N2O3	3-Ureidopropionic Acid	Organic acids	Organic acids	6412.2	4179.6	4261.1	28203	89924	50885	1.35682	11.3791	3.50831	up
mws0001	C4H8N2O3	L-Asparagine	Amino acids and derivatives	Amino acids and derivatives	220850	174570	180230	1163700	3966300	1869300	1.35734	12.159	3.60395	up
mws0341	C6H12O3	2-Hydroxyisocaproic acid	Organic acids	Organic acids	9	16411	9	27563	88222	61570	1.07249	10.7952	3.43232	up
mws0972	C6H12O3	6-Hydroxyhexanoic acid	Organic acids	Organic acids	31179	28995	20686	45917	98348	82999	1.24977	2.81059	1.49087	up
pme2527	C5H12N2O2	L-Ornithine	Amino acids and derivatives	Amino acids and derivatives	16499	12177	9022.9	67487	226860	98696	1.33705	10.4258	3.38209	up
mws0219	C4H7NO4	L-Aspartic Acid	Amino acids and derivatives	Amino acids and derivatives	2983400	2435200	2542800	2641900	3599500	2545600	0.496945	1.1037	0.142349	insig
Lmbn000198	C4H6O5	3-Dehydro-L-Threonic Acid*	Organic acids	Organic acids	4402300	4931600	5080500	3100600	3474400	2836100	1.34065	0.652896	-0.615076	insig
mws0275	C4H6O5	L-Malic acid*	Organic acids	Organic acids	2662200	3016600	3068000	2763400	2944500	2450500	0.637838	0.93273	-0.100469	insig
Zmgn000503	C5H10O4	2,3-Dihydroxy-3-Methylbutanoic Acid	Organic acids	Organic acids	1544800	1880400	2236500	1357700	1530200	1151700	1.09717	0.713496	-0.487023	insig
pmb0374	C5H5N5	2-Aminopurine	Nucleotides and derivatives	Nucleotides and derivatives	139510	125340	140980	35479	236180	344530	0.0468235	1.51834	0.602497	insig
pme0040	C5H5N5	Adenine	Nucleotides and derivatives	Nucleotides and derivatives	409440	358750	462210	232110	1590000	2499700	0.719472	3.51252	1.81251	insig
mws0889	C4H8O5	D-Threonic Acid	Others	Saccharides and Alcohols	2663700	5950900	2372300	1289000	2379300	1574600	1.02625	0.477196	-1.06735	down
pme0033	C5H4N4O	Hypoxanthine	Nucleotides and derivatives	Nucleotides and derivatives	8563.8	9	9	10426	68954	108550	1.13053	21.8987	4.45277	up
pme1173	C5H4N4O	Allopurinol	Nucleotides and derivatives	Nucleotides and derivatives	11942	8050.3	12578	6189.1	74037	132530	0.800649	6.53221	2.70757	insig
Hmbn002174	C8H8O2	4-Hydroxyacetophenone	Phenolic acids	Phenolic acids	5995.8	7103.2	7673.8	37976	24871	25402	1.38535	4.2483	2.08688	up
mws1336	C7H7NO2	4-Aminobenzoic acid	Phenolic acids	Phenolic acids	36990	12914	44389	22051	30604	28631	0.0183752	0.862058	-0.214144	insig
pme2268	C7H7NO2	Trigonelline	Alkaloids	Alkaloids	13196000	10047000	15226000	9004600	16070000	11822000	0.164612	0.959126	-0.0602084	insig
pme1002	C8H11NO	L-Tyramine	Amino acids and derivatives	Amino acids and derivatives	2595000	1629200	2655300	3047600	3930900	2628500	0.95893	1.39647	0.481782	insig
Hmgn001653	C7H6O3	Protocatechualdehyde*	Phenolic acids	Phenolic acids	987040	432950	582350	3811300	3248200	2357500	1.34831	4.703	2.23358	up
Lmgn001670	C7H6O3	Salicylic acid	Phenolic acids	Phenolic acids	35459	30386	46230	70018	145330	66293	1.20138	2.51297	1.32939	up
Lmbn001981	C7H6O3	2,5-Dihydroxybenzaldehyde*	Phenolic acids	Phenolic acids	914050	440500	493100	3700700	2741500	2808700	1.36578	5.00685	2.3239	up
mws0749	C7H6O3	4-Hydroxybenzoic acid	Phenolic acids	Phenolic acids	964320	637300	864660	6484500	5160200	3632800	1.3886	6.19455	2.631	up
Lmbn002862	C7H6O3	3-Hydroxybenzoic Acid	Organic acids	Organic acids	129300	100440	114760	168120	290680	219320	1.26012	1.96842	0.977037	insig
mws0336	C6H6N2O2	Urocanic acid	Organic acids	Organic acids	88862	253360	191720	93777	224150	80394	0.480029	0.746001	-0.422751	insig
mws2368	C8H10O2	Tyrosol	Phenolic acids	Phenolic acids	6475.3	3924.6	2310.6	8128.2	8079	17627	1.10441	2.66191	1.41246	up
mws0704	C2H8NO4P	O-Phosphorylethanolamine	Alkaloids	Alkaloids	118180	128610	131000	115140	97283	90599	1.16347	0.802091	-0.318162	insig
pme3207	C6H6O4	Muconic acid	Organic acids	Organic acids	1435400	1799700	1337500	6525300	8542600	10207000	1.38816	5.52747	2.46662	up
pmb0764	C6H9NOS	4-Methyl-5-thiazoleethanol	Others	Others	5919.4	5667.5	6081.3	10337	31941	21313	1.23708	3.59918	1.84767	up
Hmsp000364	C7H13NO2	L-Cyclopentylglycine	Amino acids and derivatives	Amino acids and derivatives	4200300	7272700	4755000	3653900	5307500	5800000	0.305939	0.909625	-0.136656	insig
Rfmb320	C7H13NO2	1-Methylpiperidine-2-carboxylic acid	Amino acids and derivatives	Amino acids and derivatives	4573900	2428800	4666200	5294700	6011300	7420700	1.05713	1.60484	0.682428	insig
Hmcp000405	C8H17NO	Dihydroisopelletierine	Alkaloids	Alkaloids	51892	51615	66805	28424	100770	109710	0.289543	1.40274	0.488251	insig
Rfmb318	C7H14NO2+	D-Proline betaine	Amino acids and derivatives	Amino acids and derivatives	2028100	1260800	2170700	2514000	2762500	3711900	1.11701	1.64635	0.719269	insig
mws0103	C9H7NO	Indole-3-carboxaldehyde	Alkaloids	Plumerane	14001	20665	15489	22157	39931	49095	1.14629	2.21679	1.14847	up
pme0295	C6H11NO3	4-Acetamidobutyric acid	Organic acids	Organic acids	396270	256420	362060	898890	1720600	1133300	1.34225	3.69824	1.88684	up
mws0567	C5H11N3O2	4-Guanidinobutyric acid	Organic acids	Organic acids	768770	728600	835560	883570	1084900	999160	1.22359	1.27206	0.347168	insig
mws0924	C6H10O4	2-Methylglutaric acid*	Organic acids	Organic acids	49670	26256	52687	29195	45758	45595	0.0766662	0.937292	-0.0934288	insig
Wmzn000227	C6H10O4	2,2-Dimethylsuccinic acid	Organic acids	Organic acids	69229	55413	68514	229620	273620	237320	1.40963	3.834	1.93885	up
mws0208	C6H10O4	Adipic Acid*	Organic acids	Organic acids	58037	38807	104980	44265	44477	42574	0.699341	0.650646	-0.620055	insig
pme0193	C5H10N2O3	L-Glutamine	Amino acids and derivatives	Amino acids and derivatives	25228	22933	26643	14699	56353	56405	0.535753	1.70388	0.768823	insig
pme0026	C6H14N2O2	L-Lysine	Amino acids and derivatives	Amino acids and derivatives	25143	26096	32081	21284	71771	69527	0.780243	1.9513	0.964433	insig
pme1691	C7H16NO2	Acetylcholine	Alkaloids	Alkaloids	326960	308280	359340	539270	276700	535560	0.713895	1.3589	0.442434	insig
pme0014	C5H9NO4	L-Glutamic acid	Amino acids and derivatives	Amino acids and derivatives	32726000	31863000	29624000	37904000	31071000	20244000	0.306965	0.946992	-0.0785752	insig
mws1050	C5H9NO4	O-Acetylserine	Amino acids and derivatives	Amino acids and derivatives	236160	228520	236820	159460	297920	231540	0.191359	0.982067	-0.0261066	insig
Zmzn000113	C5H9NO4	L-threo-3-Methylaspartate	Amino acids and derivatives	Amino acids and derivatives	798200	608850	648410	1102300	947840	550040	0.594103	1.26501	0.33915	insig
pmp001285	C8H4O3	Phthalic anhydride	Phenolic acids	Phenolic acids	400990	461200	356240	489370	425330	416570	0.619965	1.09261	0.12778	insig
ML10171848	C5H8O5	D-Arabinono-1,4-lactone	Others	Saccharides and Alcohols	113440	108860	129090	79943	129360	109950	0.490171	0.908543	-0.138373	insig
mws1024	C9H8O2	p-Coumaraldehyde	Phenolic acids	Phenolic acids	9	7041.4	9	6406.2	7036.8	7698.5	0.973849	2.9948	1.58246	insig
mws2213	C9H8O2	Cinnamic acid	Phenolic acids	Phenolic acids	36446	48399	80545	88542	69561	84101	0.943092	1.46444	0.550351	insig
pme2987	C9H8O2	3,4-Dihydrocoumarin	Lignans and Coumarins	Coumarins	4243.2	6623.1	7939.8	8981	7850.6	9029.9	0.946427	1.37517	0.459605	insig
Lmgp000796	C8H7NO2	4-Hydroxymandelonitrile	Alkaloids	Alkaloids	1784200	2361900	1348900	5103000	5371500	6219200	1.34571	3.03798	1.60311	up
pme1210	C5H11NO2S	L-Methionine	Amino acids and derivatives	Amino acids and derivatives	1989400	2397800	1337800	5058200	5931400	6262600	1.33844	3.01348	1.59143	up
mws0847	C6H7N5	1-Methyladenine	Nucleotides and derivatives	Nucleotides and derivatives	31358	33505	28003	77421	75549	95012	1.38915	2.67032	1.41701	up
mws0262	C4H6O6	L-Tartaric acid	Organic acids	Organic acids	26125	35044	32181	48012	59325	85003	1.23764	2.06042	1.04294	up
Zmgn000173	C5H10O5	D-Ribose	Others	Saccharides and Alcohols	168400	169690	145980	109480	191680	197540	0.0193207	1.03022	0.0429565	insig
mws1499	C5H10O5	D-Arabinose	Others	Saccharides and Alcohols	311510	439730	458710	132890	134390	101590	1.37359	0.304864	-1.71376	down
mws0008	C9H10O2	Hydrocinnamic acid	Phenolic acids	Phenolic acids	9	9	15287	10753	28361	54657	1.05339	6.12682	2.61514	up
mws0921	C9H10O2	p-Coumaryl alcohol	Phenolic acids	Phenolic acids	15084	49574	18249	23815	25017	24939	0.0150438	0.889804	-0.16844	insig
pme1109	C5H5N5O	Guanine	Nucleotides and derivatives	Nucleotides and derivatives	435560	241850	226550	799710	1199900	1158900	1.32806	3.49408	1.80491	up
pme0183	C5H5N5O	Isoguanine	Nucleotides and derivatives	Nucleotides and derivatives	163760	141560	115880	301370	478300	429390	1.34534	2.87051	1.52131	up
pme0256	C5H4N4O2	Xanthine	Nucleotides and derivatives	Nucleotides and derivatives	13530	13671	14540	15379	58304	102600	1.01814	4.22326	2.07836	up
mws0145	C8H8O3	O-Anisic acid (2-Methoxybenzoic acid)	Phenolic acids	Phenolic acids	231560	155510	47408	75432	46849	75225	0.755138	0.454582	-1.13739	insig
mws0458	C8H8O3	Vanillin	Phenolic acids	Phenolic acids	2215900	3127000	1785600	2561300	3793400	3578400	0.890253	1.39343	0.478646	insig
mws0438	C5H12O5	L-Arabitol	Others	Saccharides and Alcohols	54300	32422	66493	152680	143560	113520	1.30666	2.67441	1.41922	up
pme0513	C5H12O5	Xylitol	Others	Saccharides and Alcohols	53397	42285	55717	106920	111600	126830	1.38432	2.28106	1.1897	up
mws0213	C5H12O5	Ribitol*	Others	Saccharides and Alcohols	122290	55488	108130	271580	259760	258820	1.30477	2.76369	1.46659	up
mws0437	C5H12O5	D-Arabitol*	Others	Saccharides and Alcohols	99069	42183	96234	233120	223060	225500	1.28636	2.8704	1.52125	up
mws0444	C7H7NO3	3-Aminosalicylic acid	Phenolic acids	Phenolic acids	32920	17160	18678	5184.4	34744	31222	0.223596	1.03479	0.0493443	insig
mws4002	C8H11NO2	Dopamine	Alkaloids	Alkaloids	322500	557270	283440	86363	591410	286670	0.478969	0.829122	-0.270344	insig
mws0183	C7H6O4	3,4-Dihydroxybenzoic acid (Protocatechuic acid)*	Phenolic acids	Phenolic acids	214670	250710	315010	250770	915960	403310	0.829645	2.01187	1.00853	insig
mws0639	C7H6O4	2,3-Dihydroxybenzoic Acid*	Organic acids	Organic acids	282450	336830	418270	248800	886340	619110	0.652608	1.69076	0.757674	insig
mws0180	C7H6O4	2,5-Dihydroxybenzoic acid; Gentisic Acid*	Phenolic acids	Phenolic acids	118360	76036	141920	87898	370800	171510	0.688568	1.87386	0.906011	insig
mws0885	C7H6O4	2,4-Dihydroxybenzoic acid	Phenolic acids	Phenolic acids	225020	188220	348160	210320	557570	403270	0.715042	1.53817	0.621212	insig
mws0254	C6H9N3O2	L-Histidine	Amino acids and derivatives	Amino acids and derivatives	437000	400220	358650	1199600	2252800	2237900	1.36167	4.75829	2.25044	up
pmf0175	C10H22O	2-Decanol	Others	Saccharides and Alcohols	9652400	10096000	11313000	10484000	9070300	10684000	0.271018	0.973501	-0.0387458	insig
pmf0174	C10H22O	1-Decanol	Others	Saccharides and Alcohols	9651100	10532000	10959000	10835000	8807000	11126000	0.148287	0.987987	-0.0174356	insig
mws0987	C10H8O2	6-MethylCoumarin	Lignans and Coumarins	Coumarins	27559	27485	32958	27690	33460	35967	0.626741	1.10358	0.142188	insig
pme0128	C6H12N2O3	L-Alanyl-L-Alanine	Amino acids and derivatives	Amino acids and derivatives	21185	11029	14886	1793.8	16523	15407	0.578813	0.716004	-0.48196	insig
mws0005	C10H12N2	Tryptamine	Alkaloids	Plumerane	14516	8766.8	10563	7170.1	57601	46908	0.777972	3.29964	1.72231	insig
mws0102	C9H7NO2	Indole-5-carboxylic acid	Alkaloids	Plumerane	12875	8337.2	11343	14127	31312	41342	1.12777	2.66566	1.41449	up
mws1417	C9H7NO2	Indole-3-carboxylic acid	Alkaloids	Plumerane	28083	12902	15345	30844	60092	105310	1.15443	3.48386	1.80069	up
mws1550	C6H11NO2S	S-Allyl-L-cysteine	Amino acids and derivatives	Amino acids and derivatives	9	9	9	9	9	31622	0.621315	1171.85	10.1946	insig
pme3382	C6H11NO4	N-Acetyl-L-threonine	Amino acids and derivatives	Amino acids and derivatives	60331	66977	60051	69348	92189	91537	1.15919	1.35074	0.433754	insig
mws1346	C6H11NO4	DL-2-Aminoadipic acid	Alkaloids	Alkaloids	561850	678000	884800	462810	1293400	548440	0.0113712	1.08472	0.117322	insig
pme2914	C6H10O5	3-Hydroxy-3-methylpentane-1,5-dioic acid	Amino acids and derivatives	Amino acids and derivatives	488500	749970	890500	506280	805610	1012300	0.189133	1.0917	0.126572	insig
pmf0440	C10H10O2	4-MethoxycinnaMaldehyde	Phenolic acids	Phenolic acids	224470	193550	102110	146090	166440	89311	0.513695	0.772578	-0.372247	insig
pme1419	C6H13NO2S	L-Methionine methyl ester	Amino acids and derivatives	Amino acids and derivatives	19385	17151	11647	14727	20399	23734	0.608932	1.22159	0.288763	insig
mws0159	C9H8O3	Phenylpyruvic acid	Organic acids	Organic acids	15381	16136	12225	41432	50484	44321	1.39147	3.11456	1.63903	up
Lmmn001643	C9H8O3	2-Hydroxycinnamic acid	Organic acids	Organic acids	124160	291350	236900	416100	535560	425680	1.16308	2.11116	1.07803	up
pmb0142	C9H8O3	Caffeic aldehyde	Phenolic acids	Phenolic acids	49308	37057	41297	44119	57193	71136	0.950695	1.35082	0.433832	insig
pme1439	C9H8O3	p-Coumaric acid	Phenolic acids	Phenolic acids	38340	41664	44290	93311	105530	131770	1.37989	2.65991	1.41138	up
Lmbn002739	C9H8O3	3-Hydroxycinnamic Acid	Phenolic acids	Phenolic acids	164220	326890	292030	393330	482710	332920	0.9766	1.54373	0.626424	insig
pme2435	C6H12O5	L-Fucose	Others	Saccharides and Alcohols	42613	39805	82477	86099	219220	233400	1.17016	3.26704	1.70799	up
mws0898	C10H12O2	Isoeugenol	Phenolic acids	Phenolic acids	37869	41284	44392	207560	359160	207630	1.38898	6.26776	2.64795	up
pme2617	C5H11NO3S	L-Methionine Sulfoxide	Amino acids and derivatives	Amino acids and derivatives	8700100	7817800	7931800	8862700	8697100	8731200	1.05885	1.07531	0.104752	insig
pme0021	C9H11NO2	L-Phenylalanine	Amino acids and derivatives	Amino acids and derivatives	7690300	7175800	7503100	10571000	24080000	22635000	1.21152	2.56093	1.35667	up
pme0282	C8H6O4	Phthalic acid	Organic acids	Organic acids	137550	115620	84367	64567	86459	103020	0.833641	0.752646	-0.409956	insig
pme0281	C8H6O4	Terephthalic acid	Phenolic acids	Phenolic acids	1618200	1697600	1319900	999540	1501500	1461200	0.698667	0.854723	-0.226471	insig
mws0344	C5H10O6	D-Xylonic acid	Organic acids	Organic acids	12655000	11040000	15261000	16123000	18089000	17174000	1.17886	1.31908	0.39953	insig
mws0467	C9H10O3	3-(4-Hydroxyphenyl)-propionic acid	Phenolic acids	Phenolic acids	9	5931.8	5787.8	22464	47236	38856	0.936611	9.25567	3.21034	insig
mws0851	C8H15NaO2	Sodium Valproate	Others	Others	1991800	1742600	1813300	2007200	2572900	2998500	1.09415	1.36608	0.450042	insig
Zmjp000624	C8H9NO3	Pyridoxal	Others	Vitamin	56900	60348	47896	27772	65886	82748	0.0715417	1.0682	0.0951751	insig
mws2125	C3H5O6P	Phosphoenolpyruvate	Organic acids	Organic acids	15323	12072	18791	16842	21181	23312	0.969046	1.328	0.409255	insig
pme2598	C8H8O4	3,4-Dihydroxybenzeneacetic acid	Phenolic acids	Phenolic acids	87954	109660	51875	55800	71266	61672	0.667142	0.756498	-0.402591	insig
mws0028	C8H8O4	Vanillic acid	Phenolic acids	Phenolic acids	117950	58866	39979	64817	280250	265420	0.903493	2.81596	1.49363	insig
Hmbp001276	C8H8O4	Gallacetophenone	Phenolic acids	Phenolic acids	3018600	2245800	2578600	583200	783860	801280	1.38485	0.276468	-1.85481	down
Zmsp001834	C8H8O4	2,6-Dimethoxy-1,4-benzoquinone	Quinones	Quinones	2759400	2176500	2601600	593620	774460	823280	1.3874	0.290728	-1.78226	down
pme1383	C8H11NO3	Pyridoxine	Others	Vitamin	109460	174320	105270	145540	446140	484940	1.03022	2.7673	1.46848	up
pme0181	C7H11N3O2	3-Methyl-L-Histidine	Amino acids and derivatives	Amino acids and derivatives	14246	32453	18797	25632	50380	35707	0.924148	1.70574	0.770396	insig
mws0024	C7H6O5	Gallic acid	Tannins	Tannin	82540	73360	82670	34803	128610	86299	0.154836	1.0467	0.0658525	insig
pme0253	C8H15NO3	N-Acetyl-L-leucine	Amino acids and derivatives	Amino acids and derivatives	26095	26980	18971	8611.2	98606	56064	0.381087	2.26635	1.18037	insig
pme3009	C6H6O6	Trans-Citridic acid	Organic acids	Organic acids	2659400	3180200	2857000	1489900	1193900	1513100	1.38103	0.482591	-1.05113	down
MA10039492	C6H6O6	Dehydroascorbic acid	Others	Vitamin	530880	701110	1014300	449770	748440	273320	0.787196	0.655094	-0.610227	insig
mws0154	C7H10O5	Shikimic acid	Organic acids	Organic acids	3828100	7113600	8127500	4223500	4934300	3238200	0.858538	0.650053	-0.62137	insig
mws0242	C8H14O4	Suberic Acid	Organic acids	Organic acids	28341	27760	23881	57846	69450	79346	1.37909	2.58361	1.36939	up
mws1401	C7H14N2O3	L-Theanine	Amino acids and derivatives	Amino acids and derivatives	25755	12637	21234	28863	34272	54647	1.10164	1.97535	0.982106	insig
Zmyn000155	C7H14N2O3	N-α-Acetyl-L-ornithine	Amino acids and derivatives	Amino acids and derivatives	40592	25110	49475	75306	233650	221590	1.23275	4.60635	2.20363	up
mws0260	C6H14N4O2	L-Arginine	Amino acids and derivatives	Amino acids and derivatives	379990	402190	351760	1114200	2985700	2632000	1.32744	5.93673	2.56967	up
pme2559	C6H9NO5	N-Acetyl-L-Aspartic Acid	Amino acids and derivatives	Amino acids and derivatives	39196	33494	36580	86127	75453	99185	1.38855	2.38643	1.25485	up
pme0008	C6H13N3O3	L-Citrulline	Amino acids and derivatives	Amino acids and derivatives	55118	41924	53734	180140	188130	243190	1.3974	4.05542	2.01985	up
Hmfn000531	C6H8O6	L-Ascorbic acid (Vitamin C)	Others	Vitamin	1692100	3860100	2507500	141310	9	9	1.16343	0.0175351	-5.83361	down
mws4175	C6H8O6	D-Glucurono-6,3-lactone	Others	Saccharides and Alcohols	211850	479590	282970	102070	98123	63230	1.3039	0.270341	-1.88715	down
pmb3101	C7H12O5	2-Isopropylmalic Acid	Organic acids	Organic acids	350480	362830	389120	218440	403960	327840	0.622815	0.86195	-0.214323	insig
pme2024	C10H12N2O	Serotonin	Alkaloids	Plumerane	16801	26288	28904	9726.5	16458	9636.5	1.16845	0.497562	-1.00705	down
mws1013	C9H6O4	Esculetin	Lignans and Coumarins	Coumarins	73861	130030	63688	61459	142190	148180	0.437913	1.31486	0.39491	insig
pme1021	C6H10O6	D-Glucono-1,5-lactone	Others	Saccharides and Alcohols	46717	57721	62712	14593	26527	18486	1.33063	0.356602	-1.48761	down
mws1195	C10H10O3	p-Coumaric acid methyl ester	Phenolic acids	Phenolic acids	122890	156540	113870	124070	149280	127180	0.122765	1.01838	0.0262801	insig
mws0009	C10H10O3	Coniferaldehyde	Phenolic acids	Phenolic acids	105980	125170	101800	78781	112690	93871	0.800248	0.857012	-0.222613	insig
mws0981	C6H5N5O2	Isoxanthopterin	Nucleotides and derivatives	Nucleotides and derivatives	14087	16254	14908	25595	22211	17127	1.15355	1.43502	0.521066	insig
mws2212	C9H8O4	Caffeic acid	Phenolic acids	Phenolic acids	165870	128270	172550	73527	338780	668750	0.502212	2.31643	1.21191	insig
pmf0138	C6H12O6	D-Mannose*	Others	Saccharides and Alcohols	11678000	15845000	16724000	3897800	6474800	5840000	1.33092	0.366411	-1.44846	down
pme0516	C6H12O6	Inositol	Others	Saccharides and Alcohols	637700	488060	488420	795160	863260	523880	0.905895	1.35196	0.435048	insig
mws1164	C6H12O6	D-Fructose*	Others	Saccharides and Alcohols	10308000	16270000	15607000	4869300	5676100	5424600	1.35695	0.378571	-1.40137	down
mws4170	C6H12O6	D-Glucose*	Others	Saccharides and Alcohols	10304000	17289000	15339000	5127100	4981800	5432900	1.35932	0.36201	-1.4659	down
pmf0139	C6H12O6	D-Galactose*	Others	Saccharides and Alcohols	9269200	13186000	15604000	3434000	4925700	4346900	1.34327	0.333864	-1.58267	down
mws0663	C7H8N4O2	1,7-Dimethylxanthine	Nucleotides and derivatives	Nucleotides and derivatives	5970.4	3439	7800.1	8958	8173	9394	1.02366	1.5413	0.624148	insig
mws0093	C10H12O3	Coniferyl alcohol	Phenolic acids	Phenolic acids	508900	498790	328320	152210	215070	301510	1.18072	0.500588	-0.998306	insig
mws0250	C9H11NO3	L-Tyrosine	Amino acids and derivatives	Amino acids and derivatives	903500	644360	485370	1288900	2561700	2478100	1.26082	3.11263	1.63814	up
Hmtn001288	C9H10O4	Methyl 2,4-dihydroxyphenylacetate	Phenolic acids	Phenolic acids	2447.3	9	4822	9946.7	5671.1	6669.6	0.831015	3.06217	1.61455	insig
mws1350	C9H10O4	Syringaldehyde; 4-Hydroxy-3,5-Dimethoxybenzaldehyde	Phenolic acids	Phenolic acids	662450	642310	560190	544100	1096800	1040500	0.79841	1.43779	0.523849	insig
pme2237	C6H14O6	Dulcitol*	Others	Saccharides and Alcohols	142690	133390	128390	241110	383780	247720	1.31381	2.15742	1.1093	up
mws1155	C6H14O6	D-Mannitol*	Others	Saccharides and Alcohols	39516	33469	34443	64567	97933	52495	1.2376	2.00129	1.00093	up
mws0214	C6H14O6	D-Sorbitol	Others	Saccharides and Alcohols	158890	131350	175700	240460	346110	256320	1.28939	1.80901	0.8552	insig
pme2596	C8H9NO4	4-Pyridoxic acid	Others	Vitamin	25386	56832	34442	49516	53749	51933	0.80009	1.33034	0.4118	insig
Zmgn000447	C3H7O7P	3-Phospho-D-glyceric acid	Others	Saccharides and Alcohols	71807	190530	234570	325190	180950	130950	0.430682	1.28211	0.358521	insig
mws0752	C11H22O2	Undecylic Acid	Lipids	Free fatty acids	336200	325080	285640	620680	542260	608820	1.38522	1.87108	0.903869	insig
pmn001492	C11H8O3	Ayapin	Lignans and Coumarins	Coumarins	81396	84241	83806	100010	168890	136710	1.18274	1.62606	0.701383	insig
pme0137	C7H12N2O4	N-Acetyl-L-Glutamine	Amino acids and derivatives	Amino acids and derivatives	756970	963490	985180	961800	1726500	1635500	1.03281	1.59807	0.67633	insig
mws0237	C9H16O4	Azelaic acid	Organic acids	Organic acids	1341600	1482000	1337300	1843500	2936300	3157100	1.23232	1.9075	0.93168	insig
pmn001380	C9H16O4	Eucommiol	Others	Others	108610	96188	99933	152560	219460	285820	1.26443	2.15876	1.1102	up
mws0736	C8H16N2O3	N-Glycyl-L-leucine*	Amino acids and derivatives	Amino acids and derivatives	731930	534850	515170	77608	1180300	2253300	0.00139611	1.97043	0.978511	insig
mws5041	C8H16N2O3	L-Glycyl-L-isoleucine*	Amino acids and derivatives	Amino acids and derivatives	616130	421350	426690	59494	904380	1793900	0.037092	1.88351	0.913421	insig
pme0122	C8H16N2O3	N6-Acetyl-L-lysine	Amino acids and derivatives	Amino acids and derivatives	116090	139390	155520	324100	314310	332950	1.38823	2.36341	1.24087	up
pme3388	C7H16N4O2	Homoarginine	Amino acids and derivatives	Amino acids and derivatives	5399.3	5241.6	4971.9	23798	114520	80495	1.31978	14.015	3.8089	up
Zmjp000182	C7H16N4O2	N-Monomethyl-L-arginine	Amino acids and derivatives	Amino acids and derivatives	28102	20286	21257	167610	647790	477960	1.35749	18.5708	4.21496	up
mws0193	C7H15N3O3	L-Homocitrulline	Amino acids and derivatives	Amino acids and derivatives	27180	18979	23379	19517	25006	22595	0.136794	0.965199	-0.0511018	insig
pme0278	C7H14N2O4	2,6-Diaminooimelic acid	Amino acids and derivatives	Amino acids and derivatives	260620	151250	159760	670720	920210	711380	1.37114	4.02762	2.00993	up
mws0597	C10H9NO3	5-Hydroxyindole-3-acetic acid	Alkaloids	Plumerane	9887.6	7185.3	9188.8	9303.1	12727	16384	0.986263	1.46274	0.548676	insig
mws0281	C6H8O7	Citric Acid	Organic acids	Organic acids	12242000	11643000	14674000	18115000	17733000	17176000	1.3065	1.37514	0.459578	insig
Zmyn000453	C6H8O7	Isocitric Acid	Organic acids	Organic acids	3648400	2899400	3967300	7668000	6796200	7241200	1.37673	2.06421	1.04559	up
Hmjp002337	C10H8O4	Isoscopoletin (6-Hydroxy-7-Methoxycoumarin)	Lignans and Coumarins	Coumarins	1000400	837980	800890	885100	243270	316610	0.973893	0.547492	-0.869089	insig
pme2993	C10H8O4	Scopoletin (7-Hydroxy-5-methoxycoumarin)	Lignans and Coumarins	Coumarins	1912300	1328600	1312200	1374700	1283200	920990	0.782221	0.786034	-0.347337	insig
mws0277	C7H12O6	Quinic Acid	Organic acids	Organic acids	6165000	5434000	7363200	11566000	12713000	13829000	1.36731	2.00968	1.00697	up
mws1515	C13H20O	α-Ionone	Others	Others	7273	11708	12568	10351	14751	15805	0.738189	1.29662	0.374753	insig
pme2743	C10H11NO3	N-Phenylacetylglycine	Amino acids and derivatives	Amino acids and derivatives	130730	109870	81047	112290	72109	40197	0.76197	0.698269	-0.518146	insig
mws1189	C6H10O7	D-Galacturonic acid*	Organic acids	Organic acids	33159	56600	56246	8854.3	89974	64292	0.235717	1.11722	0.159919	insig
pme3705	C6H10O7	D-Glucoronic acid*	Others	Saccharides and Alcohols	46240	74419	53052	20863	77992	69482	0.267474	0.969064	-0.0453368	insig
mws0014	C10H10O4	Ferulic acid	Phenolic acids	Phenolic acids	490500	236020	294100	239810	548180	767540	0.581862	1.5241	0.60796	insig
pme0534	C6H12O7	Gluconic acid	Others	Saccharides and Alcohols	1512000	1483400	2098700	1373500	1447900	1166100	0.933707	0.782768	-0.353343	insig
pme3827	C9H11NO4	3,4-Dihydroxy-L-phenylalanine (L-Dopa)	Amino acids and derivatives	Amino acids and derivatives	9	9	9	9	173460	135430	0.997953	11440.7	13.4819	insig
mws0027	C9H10O5	Syringic acid	Phenolic acids	Phenolic acids	106230	66431	55662	41242	252210	363110	0.668279	2.87558	1.52386	insig
mws0923	C9H10ClNO2	L-2-chlorophenylalanine	Amino acids and derivatives	Amino acids and derivatives	2452700	2203800	2306300	2366200	2291100	2376000	0.257837	1.01013	0.0145342	insig
pmb2640	C12H24O2	Dodecanoic acid (Lauric acid)	Lipids	Free fatty acids	88287	72942	98564	114440	139600	160640	1.24128	1.59619	0.674636	insig
pme0266	C10H18O4	Sebacate	Organic acids	Organic acids	1142.6	2087.8	1757.6	1975.7	4631.4	4935.1	1.0547	2.31399	1.21038	up
mws5037	C9H18N2O3	L-Alanyl-L-leucine	Amino acids and derivatives	Amino acids and derivatives	9	5053.6	5691.6	9465.2	9	10361	0.0724316	1.84441	0.883163	insig
mws0018	C10H26N4	Spermine	Alkaloids	Phenolamine	22971000	21420000	24118000	24218000	24039000	24019000	0.908652	1.05499	0.0772231	insig
Zmbp002538	C11H12N2O2	1-Methoxy-indole-3-acetamide	Alkaloids	Alkaloids	571140	357540	408250	887850	2013600	2104900	1.27412	3.74466	1.90484	up
mws0282	C11H12N2O2	L-Tryptophan	Amino acids and derivatives	Amino acids and derivatives	4076500	3090200	3099900	6306400	12339000	12748000	1.28924	3.05782	1.6125	up
Lmln010063	C14H22O	2,6-Di-tert-butylphenol	Phenolic acids	Phenolic acids	589230	497850	292170	453810	494900	281500	0.256647	0.891941	-0.164979	insig
Zmgn002106	C11H13NO3	N-Acetyl-L-phenylalanine	Amino acids and derivatives	Amino acids and derivatives	37306	13149	29142	260470	555580	755640	1.36384	19.7456	4.30346	up
mws1014	C10H8O5	Fraxetin (7,8-Dihydroxy-6-methoxycoumarin)	Lignans and Coumarins	Coumarins	1385000	1369500	1276800	1451600	1051200	1260900	0.527241	0.933619	-0.0990935	insig
mws1212	C11H12O4	Methyl ferulate	Phenolic acids	Phenolic acids	9	9	9	528920	615080	727670	1.41717	69321.1	16.081	up
pme3443	C11H12O4	Sinapinaldehyde	Phenolic acids	Phenolic acids	648110	594120	538560	415450	771930	648830	0.00138084	1.03112	0.0442137	insig
pmb2620	C11H12O4	3,4-Dimethoxycinnamic acid	Phenolic acids	Phenolic acids	2272.1	2419.9	1585.8	7041.3	6572.1	5982.3	1.37328	3.12143	1.64221	up
Zmpn000199	C6H10O8	D-Galactaric acid*	Others	Saccharides and Alcohols	542030	498090	803630	537820	788980	844940	0.55029	1.17789	0.236208	insig
Zmyn000108	C6H10O8	D-Saccharic acid*	Others	Saccharides and Alcohols	609160	557230	746850	575260	729850	792160	0.479836	1.09619	0.132495	insig
Hmcn000192	C7H14O7	Sedoheptulose	Others	Saccharides and Alcohols	572860	430420	623160	562100	753190	815380	0.932431	1.31002	0.38959	insig
mws0853	C11H14O4	Sinapyl alcohol	Phenolic acids	Phenolic acids	231090	235140	196450	276360	251870	386900	1.02673	1.38095	0.465664	insig
pme3437	C10H12O5	Eudesmic acid (3,4,5-trimethoxybenzoic acid)	Phenolic acids	Phenolic acids	9	3119.4	3482	17428	17764	12220	0.930216	7.17233	2.84244	insig
Lmlp001416	C10H12O5	Oresbiusin A	Phenolic acids	Phenolic acids	2115800	2567900	2218500	962790	809960	1092300	1.38675	0.415092	-1.2685	down
mws0863	C5H11O7P	2-Deoxyribose-5'-phosphate	Nucleotides and derivatives	Nucleotides and derivatives	11212	11141	15086	14193	23647	17638	1.04376	1.48182	0.567374	insig
pmb2507	C5H11O7P	2-Deoxyribose-1-phosphate	Nucleotides and derivatives	Nucleotides and derivatives	257810	126450	149860	59835	304700	484790	0.207319	1.59014	0.669153	insig
mws1423	C14H14O2	Dihydropinosylvin	Others	Stilbene	47383	39141	45823	1519500	1460600	1400000	1.41811	33.0956	5.04857	up
mws0751	C13H26O2	Tridecanoic Acid	Lipids	Free fatty acids	2314.6	2686.2	3393.8	6698.7	5900.2	8086.1	1.34926	2.46408	1.30105	up
pme0170	C8H16N4O3	N-Acetyl-L-Arginine	Amino acids and derivatives	Amino acids and derivatives	80239	73408	46799	22650	75699	81722	0.357453	0.898352	-0.154648	insig
mws5045	C12H24O3	12-Hydroxydodecanoic acid	Lipids	Free fatty acids	5428.3	5474.3	6475.8	3434.1	4508.5	6072.6	0.80539	0.806472	-0.310303	insig
pme2566	C8H14N2O5	5-L-Glutamyl-L-amino acid	Amino acids and derivatives	Amino acids and derivatives	12230	3110.4	7931.9	21848	21333	15648	1.13847	2.52786	1.33791	up
mws0677	C12H14N2O2	N-Acetyl-5-hydroxytryptamine	Alkaloids	Alkaloids	27603	26958	34012	33251	58952	94561	1.03031	2.10859	1.07628	up
Lmrj001698	C9H18N2O4	L-Seryl-L-Isoleucine	Amino acids and derivatives	Amino acids and derivatives	1048300	681110	704480	88250	1204900	2886500	0.116243	1.71727	0.780118	insig
mws1337	C9H17NO5	D-Pantothenic Acid	Others	Vitamin	1121200	1128300	1421000	965330	1219900	1343900	0.232881	0.961485	-0.056664	insig
pme1228	C11H12N2O3	5-Hydroxy-L-tryptophan	Amino acids and derivatives	Amino acids and derivatives	57924	68091	65998	31466	65061	63082	0.625676	0.831241	-0.266662	insig
mws4174	C8H15NO6	N-Acetyl-D-mannosamine	Others	Saccharides and Alcohols	221650	527950	214620	147980	407690	337620	0.145057	0.926438	-0.110234	insig
mws2608	C8H15NO6	N-Acetyl-D-galactosamine	Others	Saccharides and Alcohols	169320	344860	136080	145710	290940	241520	0.138239	1.04292	0.0606303	insig
mws5042	C11H14N2O3	L-Glycyl-L-phenylalanine	Amino acids and derivatives	Amino acids and derivatives	884990	731240	615970	126560	1165900	2649800	0.0141485	1.76609	0.820557	insig
mws0520	C11H13NO4	N-Acetyl-L-tyrosine	Amino acids and derivatives	Amino acids and derivatives	7512.3	7026.7	9185.4	8602.5	18939	15771	1.05435	1.82565	0.868412	insig
mws4085	C11H12O5	Sinapic acid	Phenolic acids	Phenolic acids	319440	348250	374620	107360	568780	1005300	0.126044	1.61319	0.689913	insig
pmp000452	C13H20O3	Annuionone D	Others	Others	154600	146090	148910	382000	262000	369120	1.35543	2.25338	1.17209	up
mws1429	C13H20O3	Vomifoliol	Terpenoids	Monoterpenoids	14230	13178	28594	56432	89030	58689	1.31177	3.64542	1.86609	up
pmn001493	C14H10O3	Dengibsin	Others	Others	65068	27584	23460	917500	1798500	1931300	1.38853	40.0243	5.3228	up
Cmsp002787	C11H14O5	3,4'-Dihydroxy-3',5'-dimethoxypropiophenone	Phenolic acids	Phenolic acids	3729500	3308800	2377100	4354100	4065400	3821300	0.995705	1.30008	0.378604	insig
pme1194	C9H13N3O4	2'-Deoxycytidine	Nucleotides and derivatives	Nucleotides and derivatives	58057	91006	148160	20607	194200	431850	0.186301	2.17566	1.12145	insig
mws2105	C14H12O3	Benzyl salicylate	Phenolic acids	Phenolic acids	11415	20594	9541.8	16501	28359	11754	0.54638	1.36252	0.446283	insig
mws0021	C14H12O3	Resveratrol	Others	Stilbene	12721	4662.6	6866.1	169330	313590	310350	1.39408	32.7126	5.03177	up
Cmsp008043	C15H16O2	Dihydropinosylvin methyl ether	Others	Stilbene	172420	115530	126950	3881500	6664700	12240000	1.39467	54.9197	5.77925	up
mws0119	C14H28O2	Myristic Acid	Lipids	Free fatty acids	8509400	10778000	11507000	16173000	15243000	16894000	1.3002	1.56879	0.649654	insig
pma6455	C5H11O8P	Ribulose-5-phosphate	Others	Saccharides and Alcohols	15788	6049.7	18399	6648.1	90828	72732	0.730605	4.23017	2.08072	insig
Cmsn005615	C14H14O3	3,3',5-Trihydroxybibenzyl	Others	Stilbene	3483700	3985000	4412200	17414000	11724000	12630000	1.38378	3.51556	1.81375	up
Zmhn003607	C14H14O3	Dihydroresveratrol	Others	Stilbene	2510900	2922300	3619900	15263000	9800200	10231000	1.37308	3.89858	1.96295	up
mws0474	C12H22O4	Dodecanedioic aicd	Organic acids	Organic acids	1182.5	1814.9	1563.2	2039.9	1758.9	3011.2	0.958678	1.49322	0.578431	insig
pmb0490	C13H18N2O2	p-Coumaroylputrescine	Alkaloids	Phenolamine	60190	72463	87403	194970	103420	361200	1.11776	2.99737	1.5837	up
mws4176	C12H16N2O3	L-Alanyl-L-Phenylalanine	Amino acids and derivatives	Amino acids and derivatives	287370	209170	249590	38417	345440	804540	0.0938907	1.59275	0.671518	insig
pmn001669	C12H14O5	Methyl sinapate	Phenolic acids	Phenolic acids	8935.4	10331	11626	15577	17588	18929	1.33003	1.6863	0.753865	insig
mws0221	C6H12N2O4S2	L-Cystine	Amino acids and derivatives	Amino acids and derivatives	482360	507830	444100	229390	180510	128760	1.33953	0.375559	-1.41289	down
HJAP106	C12H11N5O	N6-(4-hydroxybenzyl)adnine riboside	Nucleotides and derivatives	Nucleotides and derivatives	9	9	9	9	4109.4	3580.2	0.997957	285.133	8.15549	insig
mws1383	C12H10N4O2	Lumichrome	Alkaloids	Alkaloids	8198.8	5666	5430	12478	14090	15573	1.3345	2.18406	1.12701	up
pme0264	C10H14N2O5	Thymidine	Nucleotides and derivatives	Nucleotides and derivatives	61860	87361	148430	24178	285000	449180	0.322661	2.54781	1.34926	insig
Cmsn006847	C15H14O3	9,10-Dihydro-2-methoxy-4,5-phenanthrenediol	Quinones	PhenAnthraquinones	43167	20180	25379	817600	1193100	914450	1.40738	32.9684	5.04301	up
Lmtn005519	C15H14O3	4-Methoxy-9,10-dihydrophenanthrene-2,5-diphenol	Quinones	PhenAnthraquinones	800010	480510	897300	3260200	11384000	6016600	1.33233	9.48692	3.24594	up
Hmlp005401	C15H14O3	4,5-Dihydroxy-2-methoxy-9,10-dihydrophenanthrene	Quinones	PhenAnthraquinones	5515.9	3640.8	4368	68683	107380	78097	1.41015	18.7923	4.23207	up
pmp001124	C15H14O3	Hircinol	Quinones	PhenAnthraquinones	9	9	9	70556	102220	76563	1.41726	9234.78	13.1729	up
Hmdp008314	C15H14O3	Coelonin	Quinones	PhenAnthraquinones	7390.6	3433.4	5285.6	90243	124030	102030	1.40525	19.6344	4.29531	up
Hmdp007537	C15H14O3	Lusianthridin	Quinones	PhenAnthraquinones	9	9	9	11901	14265	19362	1.41603	1686.22	10.7196	up
mws0359	C15H30O2	Pentadecanoic Acid	Lipids	Free fatty acids	1057800	1112300	1039100	1078400	1039300	1317700	0.517645	1.07048	0.0982644	insig
ML10180524	C9H13N3O5	Cytarabine	Nucleotides and derivatives	Nucleotides and derivatives	318290	362470	356140	57743	498810	833790	0.16369	1.34087	0.423164	insig
pme3732	C9H13N3O5	Cytidine	Nucleotides and derivatives	Nucleotides and derivatives	869390	842470	1015300	134960	1668900	2422700	0.0865784	1.5498	0.632085	insig
mws0248	C9H12N2O6	Uridine	Nucleotides and derivatives	Nucleotides and derivatives	777990	669660	648790	112930	1062800	2255300	0.0664837	1.6366	0.7107	insig
mws0976	C9H12N2O6	β-Pseudouridine	Nucleotides and derivatives	Nucleotides and derivatives	67539	44725	42671	7388.2	99402	103160	0.144785	1.35509	0.438384	insig
Hmdp008975	C15H16O3	Batatasin IV	Others	Others	846750	869770	1637600	7621500	3966900	6560500	1.34379	5.41093	2.43588	up
pmf0390	C15H16O3	Batatasin III	Others	Others	271130	340410	283260	7070000	9253600	10526000	1.41071	30.0063	4.90719	up
mws0124	C13H14N2O3	N-(3-Indolylacetyl)-L-alanine	Amino acids and derivatives	Amino acids and derivatives	9	9	9	5150	15972	11015	1.41096	1190.26	10.2171	up
pmb2591	C13H14N2O3	N-Acetyl-L-Tryptophan	Amino acids and derivatives	Amino acids and derivatives	64715	20330	69180	3583200	6000000	6796100	1.39941	106.204	6.73069	up
Lmrj002087	C10H18N2O5	L-Isoleucyl-L-Aspartate	Amino acids and derivatives	Amino acids and derivatives	364160	236850	250500	43863	467010	1128800	0.0103538	1.92561	0.945313	insig
pme2563	C8H14N2O5S	γ-Glu-Cys	Amino acids and derivatives	Amino acids and derivatives	13543	18696	12212	7415.4	9	9	1.06659	0.167227	-2.58012	down
mws1715	C10H13N5O3	Cordycepin (3'-Deoxyadenosine)	Nucleotides and derivatives	Nucleotides and derivatives	14666	14670	17003	9	51301	71143	0.372117	2.64255	1.40193	insig
pme3961	C10H13N5O3	2'-Deoxyadenosine	Nucleotides and derivatives	Nucleotides and derivatives	1137200	1503300	2065400	327540	3556400	6301200	0.177787	2.16433	1.11392	insig
pme2776	C10H12N4O4	2'-Deoxyinosine	Nucleotides and derivatives	Nucleotides and derivatives	82508	114240	156850	22969	266570	458820	0.152017	2.11641	1.08162	insig
Lmhn003373	C11H10O7	p-Hydroxybenzoylmalic acid	Phenolic acids	Phenolic acids	9	9	3296.8	4423.5	6302.8	6550.2	1.07629	5.21193	2.38182	up
Hmln005580	C15H10O4	Cymbinodin A	Quinones	PhenAnthraquinones	9	9	9	4251.3	4752.3	5031.8	1.41722	519.83	9.0219	up
Lmcn009122	C16H30O2	(7Z)-Hexadecenoic acid*	Lipids	Free fatty acids	12394	11161	12207	24447	14552	21769	1.19964	1.69923	0.764884	insig
mws0361	C16H30O2	Palmitoleic Acid*	Lipids	Free fatty acids	7879.4	5988.5	9105.5	14907	13257	15351	1.32717	1.89415	0.921548	insig
Hmln005329	C15H12O4	Ephemeranthoquinone B	Quinones	PhenAnthraquinones	1745.2	1961.4	6939.7	18557	15611	17902	1.27704	4.8909	2.2901	up
mws1359	C16H16O3	Pterostilbene	Others	Stilbene	999.43	1857.3	965.05	25524	42721	56113	1.38894	32.5393	5.02411	up
mws0120	C8H20NO6P	Choline Alfoscerate	Lipids	PC	4897100	3843600	5436000	6757300	4401800	1707500	0.359117	0.907588	-0.139891	insig
mws1090	C6H13O9P	Glucose-1-phosphate*	Others	Saccharides and Alcohols	2272600	1361600	1699900	1105300	1470400	1361300	0.893401	0.738081	-0.438148	insig
mws0866	C6H13O9P	D-Glucose 6-phosphate*	Others	Saccharides and Alcohols	2119100	1556400	1500800	1032000	1501000	1292500	0.982585	0.739041	-0.436273	insig
pme3313	C6H13O9P	D-Fructose 6-phosphate*	Others	Saccharides and Alcohols	1148200	681400	617650	511990	799980	563310	0.64376	0.766281	-0.384055	insig
Zmhn004045	C15H16O4	Tristin	Phenolic acids	Phenolic acids	214490	170200	362050	1858600	2357700	2748400	1.38872	9.32681	3.22138	up
Zmhn003913	C15H16O4	Dendrosinen B	Others	Others	301640	279400	295720	1378000	1575800	1578700	1.4156	5.1696	2.37005	up
Zmpn000095	C6H15O9P	Sorbitol-6-phosphate	Others	Saccharides and Alcohols	15120	10347	14392	21017	23221	36299	1.222	2.02055	1.01475	up
Hmjp000461	C10H16O8	3-O-Glucoside-3-hydroxy-y-butyrolactone	Others	Others	48796	25770	27833	69297	40376	28408	0.566409	1.34846	0.431313	insig
Lmlp003161	C14H20N2O3	N-Feruloylputrescine	Alkaloids	Phenolamine	147290	463210	723880	384210	462480	1046600	0.501051	1.41885	0.504726	insig
Hmsn000210	C17H30O2	Methyl 7,10-hexadecadienoate	Lipids	Free fatty acids	10391000	10823000	10576000	11057000	9648300	9717100	0.637117	0.95698	-0.063439	insig
pme1184	C10H13N5O4	2'-Deoxyguanosine	Nucleotides and derivatives	Nucleotides and derivatives	246500	394350	585460	73574	1026300	2307000	0.23417	2.77815	1.47412	insig
pme0230	C10H13N5O4	Adenosine	Nucleotides and derivatives	Nucleotides and derivatives	2941800	2507700	2768200	682960	4697400	6941400	0.0226267	1.49942	0.584402	insig
pme2890	C8H16N2O4S2	L-Homocystine	Amino acids and derivatives	Amino acids and derivatives	153930	150210	139670	7874.7	129050	286350	0.498165	0.95373	-0.0683479	insig
mws1060	C10H12N4O5	9-(Arabinosyl)hypoxanthine	Nucleotides and derivatives	Nucleotides and derivatives	122940	65698	152080	56459	945210	1552500	0.782495	7.49643	2.9062	insig
pmp000087	C13H16O6	2-Feruloyl-sn-glycerol	Phenolic acids	Phenolic acids	141430	255250	238300	62201	67249	56780	1.35533	0.293285	-1.76963	down
mws0383	C17H32O2	10-Heptadecenoic Acid	Lipids	Free fatty acids	490050	599910	583150	1741700	1472400	1984400	1.38827	3.10709	1.63556	up
pmp000344	C15H10O5	3',4',7-Trihydroxyflavone	Flavonoids	Flavonoid	6337.1	9	2508.6	21945	53680	30320	1.03167	11.9648	3.58073	up
pmp000571	C15H10O5	Apigenin	Flavonoids	Flavonoid	9	9	9	42443	57192	49478	1.41729	5522.7	12.4312	up
Cmsp007094	C16H14O4	Nudol	Quinones	PhenAnthraquinones	32676	33796	28061	561520	771810	640810	1.41314	20.8831	4.38426	up
mws1297	C13H18O6	Benzyl glucoside	Phenolic acids	Phenolic acids	16812	14445	7050.4	61653	13067	25677	0.876317	2.62083	1.39002	insig
pme3475	C15H12O5	Butin	Flavonoids	Dihydroflavone	1834600	1655200	2213000	6224800	8951600	6580800	1.39146	3.81518	1.93175	up
pme2960	C15H12O5	Naringenin chalcone*	Flavonoids	Chalcones	221820	675570	955500	4812000	7156400	4852100	1.31706	9.07798	3.18237	up
mws0914	C15H12O5	Pinobanksin*	Flavonoids	Dihydroflavonol	175630	562170	723240	3622900	5781400	3650600	1.31313	8.93535	3.15952	up
pme0376	C15H12O5	Naringenin (5,7,4'-Trihydroxyflavanone)*	Flavonoids	Dihydroflavone	183780	517550	768880	3667000	5699200	3768800	1.31942	8.9341	3.15932	up
Cmsp005585	C16H16O4	Ephemeranthol A	Quinones	PhenAnthraquinones	497030	670660	537950	4488500	4505400	4986900	1.40802	8.19681	3.03506	up
Cmsp007709	C16H16O4	Ephemeranthol B; Flavanthridin	Quinones	PhenAnthraquinones	2363600	2142300	1069900	5787700	17369000	14127000	1.28673	6.6867	2.74129	up
Cmsp007222	C16H16O4	Erianthridin	Quinones	PhenAnthraquinones	20234	19151	19560	119270	159400	140750	1.41266	7.11545	2.83095	up
pmp001121	C16H16O4	2,7-Dihydroxy-3,4,6-trimethoxyphenanthrene	Quinones	PhenAnthraquinones	5029.8	7961.2	4732.5	48815	76648	48411	1.38674	9.81036	3.29431	up
pmp001264	C16H35NO2	Hexadecylsphingosine	Lipids	Sphingolipids	3322100	2424800	1801300	2257900	2056700	1779400	0.623027	0.807345	-0.308743	insig
pme1201	C15H14O5	Phloretin	Flavonoids	Chalcones	717600	1607300	2416500	7184500	6504600	7234100	1.29003	4.41287	2.14172	up
Cmsp006710	C16H18O4	3',4-Dihydroxy-3,5'-dimethoxybibenzyl	Others	Stilbene	972220	2172800	922410	24481000	13716000	14124000	1.3653	12.8634	3.6852	up
pmp001125	C16H18O4	Dendrobin A	Others	Others	762990	1550100	683450	18168000	9864900	10812000	1.36957	12.9633	3.69636	up
Zmhn004964	C16H18O4	3,4-Dihydroxy-5,4'-dimethoxybibenzyl	Phenolic acids	Phenolic acids	372400	372960	403720	1568600	1879000	1877700	1.41252	4.6344	2.21238	up
Lmtp005493	C16H18O4	4,4'-Dihydroxy-3,5-dimethoxybibenzyl	Phenolic acids	Phenolic acids	1745000	1598500	2063300	7041400	8715200	8871300	1.40627	4.55499	2.18745	up
Zmhn004470	C16H18O4	Gigantol(4',5-dihydroxy-3,3-dimethoxybibenzyl)	Others	Others	150080	162040	143080	938150	1405700	2100600	1.3833	9.76373	3.28743	up
pmb1574	C18H28O2	9,12-Octadecadien-6-Ynoic Acid	Lipids	Free fatty acids	108350	112970	124050	157220	325620	252360	1.2111	2.12873	1.08999	up
mws1038	C11H22N2O4S	Pantetheine	Others	Others	452390	460350	391740	110830	5059.4	50016	1.16621	0.127181	-2.97504	down
pmp001230	C16H22O4	Senkyunolide M	Others	Others	1632900	1811300	1407300	2005100	1752400	1667900	0.732489	1.11829	0.161299	insig
Lmxp011770	C16H22O4	Diisobutyl phthalate*	Phenolic acids	Phenolic acids	13772000	15869000	12197000	17367000	13887000	13233000	0.346831	1.06332	0.0885699	insig
Lmlp012720	C16H22O4	Dibutyl phthalate*	Phenolic acids	Phenolic acids	13826000	16067000	12088000	16390000	14111000	13487000	0.317656	1.04781	0.0673735	insig
mws5035	C15H22N2O3	L-Leucyl-L-phenylalanine	Amino acids and derivatives	Amino acids and derivatives	533460	553920	536150	131990	755730	1373200	0.0587995	1.3926	0.477776	insig
pmp001133	C17H28NO2+	N-Methyldendrobine	Alkaloids	Sesquiterpene alkaloids	215000	200220	184000	185570	209630	214690	0.187826	1.01781	0.0254633	insig
Lmbn005923	C18H30O2	Crepenynic acid	Lipids	Free fatty acids	265320	269360	284690	298950	297390	298490	1.28048	1.0921	0.127099	insig
pmb0889	C18H30O2	Punicic acid (9Z,11E,13Z-octadecatrienoic acid)	Lipids	Free fatty acids	7094000	5478000	6020700	7482700	12881000	14607000	1.14596	1.88088	0.91141	insig
mws0367	C18H30O2	α-Linolenic Acid*	Lipids	Free fatty acids	12466000	12440000	13389000	13545000	13456000	13684000	1.11389	1.06241	0.087341	insig
mws0366	C18H30O2	γ-Linolenic Acid*	Lipids	Free fatty acids	12527000	12022000	13127000	12861000	13371000	13696000	0.981415	1.05977	0.083755	insig
Lmhn002926	C13H12O7	p-Coumaroylmalic acid	Phenolic acids	Phenolic acids	59214	11389	24429	42376	46842	84080	0.862814	1.82358	0.86677	insig
mws0629	C13H16N2O5	L-Aspartyl-L-Phenylalanine	Amino acids and derivatives	Amino acids and derivatives	50397	76742	70716	43564	80014	85305	0.0591412	1.05574	0.0782516	insig
pmp001245	C15H22NO4+	Feruloylcholine	Alkaloids	Alkaloids	11118	7894.9	6619.3	19188	216790	7798.4	0.796608	9.51055	3.24953	insig
Lmbn006152	C18H32O2	(9Z,11E)-Octadecadienoic acid	Lipids	Free fatty acids	29405	28983	29469	30777	40334	40206	1.11301	1.26702	0.341445	insig
mws1491	C18H32O2	Linoleic acid	Lipids	Free fatty acids	35733000	35250000	35288000	35442000	39123000	38998000	0.999729	1.06862	0.0957449	insig
YC512118	C18H35NO	Oleamide (9-Octadecenamide)	Lipids	Free fatty acids	41940	76239	99834	84036	62822	76530	0.194246	1.02465	0.0351375	insig
mws2623	C18H34O2	11-Octadecanoic acid(Vaccenic acid)	Lipids	Free fatty acids	6894100	7560400	5959500	7187800	7715700	8698700	0.877678	1.15618	0.209362	insig
pme1178	C10H13N5O5	Guanosine	Nucleotides and derivatives	Nucleotides and derivatives	5041800	4069800	4674800	1447000	8465100	15120000	0.211066	1.81571	0.860534	insig
Hmqp002567	C17H17NO3	P-Hydroxycinnamic acid p-hydroxyphenethylamine	Others	Others	26038	57590	19395	993080	2503700	2061900	1.37979	53.9557	5.7537	up
pmp001252	C17H17NO3	p-Coumaroyltyramine	Alkaloids	Phenolamine	22482	52616	15995	1002900	2466000	1962000	1.37934	59.6193	5.89771	up
pmp001126	C16H12O5	7-Hydroxy-5,6-dimethoxy-1,4-phenanthrenequinone	Quinones	PhenAnthraquinones	5346.6	3560.4	4823.1	14550	37713	24670	1.33818	5.60324	2.48626	up
pmp000416	C16H12O5	3'-Methoxydaidzein	Flavonoids	Isoflavones	25662	11480	14614	99163	218770	132630	1.36221	8.70552	3.12193	up
mws0129	C16H12O5	Genkwanin (Apigenin 7-methyl ether)	Flavonoids	Flavonoid	9	9	9	6595.8	11129	7597.4	1.41628	937.859	9.87323	up
mws0051	C16H12O5	Acacetin	Flavonoids	Flavonoid	5689.5	2805.8	3480.5	26810	62959	38458	1.37221	10.7072	3.42051	up
Zmhp008540	C16H12O5	Denbinobin	Quinones	PhenAnthraquinones	2060200	994070	1254200	7336600	13225000	9378500	1.37151	6.94913	2.79683	up
mws0668	C10H12N4O6	Xanthosine	Nucleotides and derivatives	Nucleotides and derivatives	79067	103580	93451	114260	349840	405930	1.09783	3.15116	1.65588	up
pmn001491	C15H24O5	Dendrobiumane D	Others	Others	107800	21854	59889	109550	297000	342650	1.11838	3.95267	1.98283	up
Zmyn005026	C18H36O2	16-Methylheptadecanoic acid	Lipids	Free fatty acids	6819500	11468000	12200000	9126500	12617000	14819000	0.526041	1.19926	0.262147	insig
mws1489	C18H36O2	Stearic Acid	Lipids	Free fatty acids	18543000	29289000	28046000	22094000	30168000	31709000	0.380228	1.10666	0.14621	insig
pmp001269	C18H39NO	Hexadecyl ethanolamine	Alkaloids	Alkaloids	120410	329910	158550	283670	247350	251760	0.665565	1.28563	0.362473	insig
Hmbp002730	C15H10O6	Isoscutellarein	Flavonoids	Flavonoid	3638	1938.1	4624.7	48227	72654	54755	1.39759	17.2179	4.10583	up
pme0088	C15H10O6	Luteolin (5,7,3',4'-Tetrahydroxyflavone)	Flavonoids	Flavonoid	996.96	1798.8	2322.2	26531	39114	36271	1.39269	19.9134	4.31567	up
pmn001511	C13H18O7	3-Hydroxy-5-Methylphenol-1-O-Glucoside	Phenolic acids	Phenolic acids	12860	11184	10472	73076	141710	179450	1.37915	11.4218	3.51372	up
mws1708	C13H18O7	Gastrodin	Phenolic acids	Phenolic acids	39902	33106	35705	150940	80044	105340	1.34162	3.09369	1.62933	up
mws1094	C15H12O6	Aromadendrin (Dihydrokaempferol)	Flavonoids	Dihydroflavonol	20288	13689	43067	123720	281470	60235	1.20474	6.04103	2.59479	up
mws0064	C15H12O6	Eriodictyol (5,7,3',4'-Tetrahydroxyflavanone)	Flavonoids	Dihydroflavone	105180	112100	191130	2479500	3223000	2611600	1.40703	20.3572	4.34747	up
Lmtp006213	C17H20O4	3'-Hydroxy-3,4,5-trimethoxybibenzyl	Phenolic acids	Phenolic acids	194800	243950	195210	1533200	1820900	2207300	1.40374	8.77248	3.13298	up
pmn001686	C16H32O4	10,16-Dihydroxypalmitic acid	Lipids	Free fatty acids	2926	3282.2	3733.1	8970.6	17725	15500	1.35227	4.24448	2.08559	up
pmb3081	C6H11PO11	Glucarate O-Phosphoric acid	Others	Saccharides and Alcohols	3279900	2237200	2331100	4371900	3598400	3628700	1.18462	1.47792	0.563567	insig
Zmhn004017	C16H18O5	Dendrocandin C	Phenolic acids	Phenolic acids	2333200	2046400	1713400	17263000	17201000	23085000	1.40636	9.4451	3.23957	up
pmf0314	C20H34O	(+)-cis-Abienol	Others	Saccharides and Alcohols	15483	14061	15179	13245	12643	14744	0.939366	0.908526	-0.138401	insig
Hmjp003400	C19H16O3	1,7-Bis-(4-hydroxyphenyl)-2,4,6-heptatrienone	Phenolic acids	Phenolic acids	48427	29355	43091	44021	121960	149030	1.03258	2.60613	1.38191	up
pmb0494	C15H22N2O4	Sinapoylputrescine	Alkaloids	Phenolamine	5725.6	27158	32406	10956	7979.2	86147	0.0806927	1.60948	0.686593	insig
pmb2792	C18H30O3	13-Hydroxy-6,9,11-octadecatrienoic acid	Lipids	Free fatty acids	125190	56507	43139	41339	40636	131440	0.154736	0.949203	-0.0752115	insig
pmb2786	C18H30O3	9-Hydroxy-10,12,15-octadecatrienoic acid	Lipids	Free fatty acids	63920	33957	58800	55713	104030	87053	0.934232	1.57519	0.655526	insig
pmb2787	C18H30O3	9-Oxo-10E,12Z-octadecadienoic acid	Lipids	Free fatty acids	95518	70079	81991	84619	167660	160850	1.00531	1.66861	0.738651	insig
Lmqp000329	C8H14N3O7P	5-Aminoimidazole ribonucleotide	Nucleotides and derivatives	Nucleotides and derivatives	1747300	1522600	2246800	1384900	1299700	470840	0.922868	0.57198	-0.805964	insig
Lmbn005662	C18H32O3	9(10)-EpOME;(9R,10S)-(12Z)-9,10-Epoxyoctadecenoic acid	Lipids	Free fatty acids	158960	144160	141020	150950	180350	169000	0.967414	1.12645	0.171779	insig
Lmbn005369	C18H32O3	13(S)-HODE;13(S)-Hydroxyoctadeca-9Z,11E-dienoic acid*	Lipids	Free fatty acids	1357100	1121800	1313900	1412900	2257800	2271600	1.121	1.56673	0.647758	insig
pmb2799	C18H32O3	12,13-Epoxy-9-Octadecenoic Acid	Lipids	Free fatty acids	313540	245530	291290	300600	493590	512610	1.05049	1.53676	0.619893	insig
Rfmb091	C18H32O3	9S-Hydroxy-10E,12Z-octadecadienoic acid*	Lipids	Free fatty acids	1379700	1197200	1270500	1489800	2293700	2220500	1.17686	1.56053	0.64204	insig
pme1474	C11H15N5O3S	5'-Deoxy-5'-(methylthio)adenosine	Nucleotides and derivatives	Nucleotides and derivatives	3782800	3901000	4068200	2763200	4253900	4113100	0.358246	0.94709	-0.0784268	insig
Lmjp004941	C16H12O6	Rhamnocitrin (7-Methylkaempferol)*	Flavonoids	Flavonoid	31744	28352	58651	91293	226020	145670	1.26856	3.8989	1.96307	up
mws0058	C16H12O6	Diosmetin (5,7,3'-Trihydroxy-4'-methoxyflavone)*	Flavonoids	Flavonoid	36950	35198	82081	110720	284480	198770	1.23713	3.85122	1.94532	up
Zmhp002714	C16H12O6	5,6,7-Tetrahydroxy-8-methoxyflavone	Flavonoids	Flavonoid	8499.1	5802.4	10399	10160	31673	25804	1.09391	2.73828	1.45327	up
pmp001127	C16H12O6	Chrysoeriol*	Flavonoids	Flavonoid	33617	28049	61427	104280	222540	152850	1.29124	3.89681	1.96229	up
pmp000001	C16H12O6	Hispidulin (5,7,4'-Trihydroxy-6-methoxyflavone)*	Flavonoids	Flavonoid	29074	29480	62080	96710	218550	149140	1.27135	3.84966	1.94473	up
Zmhp003514	C16H12O6	6,7,8-Tetrahydroxy-5-methoxyflavone	Flavonoids	Flavonoid	27297	29217	54665	94815	213670	143640	1.2925	4.06664	2.02384	up
Zmhn001926	C13H16O8	1-O-Salicyl-D-glucose	Phenolic acids	Phenolic acids	856140	641390	295980	555850	300430	718170	0.188273	0.87786	-0.187938	insig
pmb3142	C13H16O8	Salicylic acid-2-O-glucoside	Phenolic acids	Phenolic acids	837010	1321900	1452600	3222300	1961900	2496000	1.21805	2.12659	1.08854	up
Hmtn001302	C13H16O8	Glucosyloxybenzoic acid	Phenolic acids	Phenolic acids	1049100	684600	270230	647520	320380	616750	0.221547	0.790771	-0.338668	insig
mws2367	C14H20O7	Salidroside	Phenolic acids	Phenolic acids	114860	80885	95036	98667	158590	176710	0.969386	1.49242	0.577652	insig
Hmyn001360	C18H20O4	Doitungbiphenyl A	Phenolic acids	Phenolic acids	125010	115670	183860	168710	200770	238110	1.04043	1.43117	0.517198	insig
Zmyn005384	C18H36O3	2R-Hydroxyoctadecanoic Acid	Lipids	Free fatty acids	158490	137770	134100	191130	296090	295750	1.2509	1.81934	0.863413	insig
Lmqn008288	C18H36O3	3-Hydroxyoctadecanoic Acid	Lipids	Free fatty acids	387340	373020	375390	417910	578880	329130	0.527952	1.16744	0.223348	insig
pmb3079	C8H16NO9P	N-Acetyl-D-glucosamine-1-phosphate	Others	Saccharides and Alcohols	9	9	9	35167	38330	49080	1.41684	4539.89	12.1484	up
mws1349	C18H39NO2	Dihydrosphingosine	Lipids	Sphingolipids	301870	365520	310270	646920	954000	978340	1.34877	2.6382	1.39955	up
Hmyp002315	C15H10O7	3,5,7,4'-Tetrahydroxy-Coumaronochromone	Others	Others	38635	123110	156110	61689	43208	31971	0.868624	0.430599	-1.21558	insig
mws0920	C15H10O7	Tricetin (5,7,3',4',5'-Pentahydroxyflavone)	Flavonoids	Flavonoid	15836	24852	27303	198440	146910	159100	1.3909	7.41936	2.8913	up
mws1033	C16H14O6	Homoeriodictyol	Flavonoids	Dihydroflavone	94470	78895	153120	177190	277340	374010	1.20275	2.53776	1.34355	up
mws0463	C16H14O6	Hesperetin	Flavonoids	Dihydroflavone	45688	36856	69601	96953	147450	191600	1.26413	2.86571	1.51889	up
mws0397	C20H30O2	Cis-5,8,11,14,17-Eicosapentaenoic Acid	Lipids	Free fatty acids	9	9	9	9	9	2303.7	0.621315	85.9889	6.42608	insig
mws1375	C12H21N3O6	Nicotianamine	Amino acids and derivatives	Amino acids and derivatives	220390	227850	244520	449950	479960	327820	1.31439	1.81553	0.860395	insig
mws0044	C15H12O7	Dihydroquercetin(Taxifolin)	Flavonoids	Dihydroflavonol	279800	322760	355090	2273400	1639500	1905800	1.4053	6.07602	2.60313	up
Lmtp004909	C17H20O5	Moscatilin (4,4'-Dihydroxy-3,3',5-Trimethoxybibenzyl)	Phenolic acids	Phenolic acids	82530	50692	48765	747610	575800	991400	1.39567	12.7196	3.66899	up
mws0369	C20H32O2	Arachidonic Acid	Lipids	Free fatty acids	9	9	9	9283.6	11896	16267	1.41557	1386.91	10.4377	up
pme1086	C10H17N3O6S	Glutathione reduced form	Amino acids and derivatives	Amino acids and derivatives	483610	428470	311710	58849	7935.2	5176.1	1.29109	0.0588012	-4.08801	down
pmn001610	C20H36O2	Eicosadienoic acid	Lipids	Free fatty acids	1287200	2521000	1632200	1214000	1909200	1489100	0.438637	0.847787	-0.238226	insig
pmb2791	C18H30O4	9-Hydroperoxy-10E,12,15Z-octadecatrienoic acid	Lipids	Free fatty acids	392640	91846	77716	80090	117500	379070	0.0853344	1.02572	0.0366324	insig
pmp001214	C16H24NO5+	Sinapine	Alkaloids	Alkaloids	2348500	1070100	2317700	5386300	11693000	3895100	1.1967	3.65643	1.87044	up
pme3967	C12H17N5O5	2-(Dimethylamino)guanosine	Nucleotides and derivatives	Nucleotides and derivatives	24100	64947	72766	97106	200080	157960	1.12602	2.81279	1.492	up
mws0636	C18H20N2O3	L-Phenylalanyl-L-phenylalanine	Amino acids and derivatives	Amino acids and derivatives	32304	28643	49986	5083.6	70464	93573	0.0832393	1.52453	0.608364	insig
Lmbn004685	C18H32O4	5S,8R-DiHODE; (5S,8R,9Z,12Z)-5,8-Dihydroxyoctadeca-9,12-dienoate	Lipids	Free fatty acids	1149100	714980	1290800	510690	2701800	5447400	0.582218	2.74492	1.45676	insig
pmn001689	C18H32O4	9-Hydroxy-12-oxo-15(Z)-octadecenoic acid	Lipids	Free fatty acids	178550	61122	131360	53544	193190	172520	0.118516	1.12997	0.176281	insig
Rfmb087	C18H32O4	9-Hydroxy-13-oxo-10-octadecenoic Acid	Lipids	Free fatty acids	643590	547250	587290	554520	1213800	1402600	0.926176	1.78329	0.834541	insig
pmf0397	C20H40O2	Arachidic acid	Lipids	Free fatty acids	50093000	50238000	45779000	48887000	57916000	53583000	0.873901	1.09771	0.134493	insig
mws1433	C18H19NO4	N-Feruloyltyramine	Alkaloids	Phenolamine	189510	299020	220650	4583700	16606000	8741100	1.38253	42.2048	5.39934	up
Hmjp005980	C18H19NO4	Cis-N-Feruloyltyramine	Alkaloids	Alkaloids	185720	289670	218650	4779600	15762000	8155300	1.38676	41.3476	5.36973	up
mws1174	C17H14O6	3-O-Acetylpinobanksin	Flavonoids	Dihydroflavonol	207190	8153.8	6700	9796.1	55127	18225	0.00888979	0.374467	-1.41709	insig
mws2627	C16H12O7	Tamarixetin (3,3',5,7-Tetrahydroxy-4'-Methoxyflavone)	Flavonoids	Flavonoid	9	9	9	9589.2	13237	15722	1.41601	1427.71	10.4795	up
mws0988	C16H12O7	Rhamnetin	Flavonoids	Flavonols	7552.5	9085.7	12381	44296	60483	75388	1.37999	6.20854	2.63426	up
mws0066	C16H12O7	Isorhamnetin	Flavonoids	Flavonols	3056.9	2874.8	6317.9	31817	56239	41976	1.37946	10.6152	3.40806	up
Lmdp003808	C16H12O7	Azaleatin (5-O-Methylquercetin)	Flavonoids	Flavonols	9	9	9	17874	11939	8569	1.41577	1421.56	10.4733	up
pmb2871	C13H16O9	1-O-Gentisoyl-D-glucoside*	Phenolic acids	Phenolic acids	5767800	5358500	5800900	3071900	2640600	2031900	1.34775	0.457512	-1.12812	down
pmn001367	C13H16O9	Protocatechuic acid-4-O-glucoside*	Phenolic acids	Phenolic acids	3792100	3532100	3817300	1943300	1694400	1697500	1.40044	0.478858	-1.06233	down
Zmtn001661	C14H20O8	Vanilloloside	Others	Others	3964600	3721900	3953500	2179900	1661500	1803000	1.37956	0.484914	-1.0442	down
Hmtn001120	C14H20O8	5-(2-Hydroxyethyl)-2-O-glucosylphenol	Phenolic acids	Phenolic acids	1096600	1115900	1069300	2390300	1910300	2432300	1.38128	2.05159	1.03674	up
pmn001553	C14H20O8	Cimidahurinine	Phenolic acids	Phenolic acids	693900	777640	630780	2020900	1599800	1961300	1.38612	2.65516	1.4088	up
pme3459	C20H28O3	Cafestol	Terpenoids	Ditepenoids	10326	9822	14747	33886	44323	32486	1.37258	3.17223	1.6655	up
pmb2221	C18H39NO3	4-Hydroxysphinganine	Lipids	Sphingolipids	11392000	10111000	8183500	15433000	34331000	31403000	1.23033	2.73414	1.45109	up
Hmdp009461	C21H18O3	Shancidin	Quinones	PhenAnthraquinones	9	9	9	21313	32970	66948	1.41197	4490.04	12.1325	up
pmp000970	C20H30O3	Hispanolone	Terpenoids	Ditepenoids	109260	117340	101710	107350	156660	175710	0.924788	1.33934	0.421526	insig
mws0582	C11H19N3O6S	S-(Methyl)glutathione	Amino acids and derivatives	Amino acids and derivatives	17601	7183.2	8856.6	79811	41533	45031	1.31796	4.94563	2.30615	up
pmb0325	C17H27N3O3	Feruloylspermidine	Alkaloids	Phenolamine	39736	18827	27836	4108.9	36832	146300	0.0102642	2.16717	1.11581	insig
pme3174	C9H14N3O8P	Cytidine 5'-monophosphate(Cytidylic acid)	Nucleotides and derivatives	Nucleotides and derivatives	53032	26163	38279	11733	32694	76951	0.233911	1.03323	0.0471655	insig
pme3188	C9H13N2O9P	Uridine 5'-monophosphate	Nucleotides and derivatives	Nucleotides and derivatives	92435	81760	76065	43701	103670	175240	0.175436	1.2891	0.366368	insig
mws0983	C20H39NO2	N-Oleoylethanolamine	Alkaloids	Alkaloids	149920	455500	412060	384480	577570	646600	0.792225	1.58101	0.66085	insig
Zmhn002301	C15H18O8	p-Coumaric acid-4-O-glucoside	Phenolic acids	Phenolic acids	174160	192630	195150	53934	79408	70209	1.38217	0.362229	-1.46503	down
pmn001419	C15H18O8	1-O-[(E)-p-Cumaroyl]-D-glucose	Phenolic acids	Phenolic acids	316180	405930	436850	90099	96808	114050	1.39856	0.259679	-1.9452	down
Lmsn000363	C16H22O7	Raspberryketone glucoside	Phenolic acids	Phenolic acids	867640	653840	983150	1449100	2042300	2298100	1.30449	2.31152	1.20884	up
Smjp002269	C18H17NO5	N-[3-(4-Hydroxyphenyl)acryloyl]-L-tyrosine	Amino acids and derivatives	Amino acids and derivatives	166370	116840	136590	116200	149880	94838	0.578999	0.859738	-0.218031	insig
pmn001690	C16H24O7	3-Hydroxy-4-isopropylbenzylalcohol-3-O-glucoside	Phenolic acids	Phenolic acids	23749	31609	17512	48582	60995	49316	1.27484	2.1805	1.12466	up
pmn001691	C18H32O5	9,12,13-Trihydroxy-10,15-octadecadienoic acid	Lipids	Free fatty acids	168550	121960	129940	38938	133790	155730	0.573901	0.781206	-0.356225	insig
mws0371	C22H32O2	Cis-4,7,10,13,16,19-Docosahexaenoic Acid	Lipids	Free fatty acids	4106.4	4055.2	4112.3	7962.9	7378.3	9285.6	1.389	2.00644	1.00464	up
mws0884	C10H12N5O6P	Cyclic 3',5'-Adenylic acid	Nucleotides and derivatives	Nucleotides and derivatives	134200	121380	142720	28511	186990	291180	0.139133	1.27211	0.347222	insig
pmp000004	C17H14O7	4',5,7-Trihydroxy-3',6-dimethoxyflavone (Jaceosidin)	Flavonoids	Flavonoid	19514	16261	26279	61289	88622	71047	1.37346	3.56074	1.83218	up
Lmzp004885	C17H14O7	Tricin (5,7,4'-Trihydroxy-3',5'-dimethoxyflavone)	Flavonoids	Flavonoid	39076	38793	40705	121490	203840	155000	1.38575	4.05089	2.01824	up
pmn001694	C18H34O5	9,10,13-Trihydroxy-11-Octadecenoic Acid	Lipids	Free fatty acids	2955000	2263100	2348600	1306700	2681500	3346700	0.231979	0.969366	-0.044887	insig
pmp001284	C19H38O4	Monopalmitin	Lipids	Glycerol ester	66460	87936	92107	83733	106750	118010	0.856322	1.25148	0.323633	insig
pme3184	C10H14N5O6P	2'-Deoxyadenosine-5'-monophosphate	Nucleotides and derivatives	Nucleotides and derivatives	216070	267910	236470	306520	226430	196290	0.0142069	1.0122	0.0174954	insig
pmc0066	C10H13N4O7P	2'-Deoxyinosine-5'-monophosphate	Nucleotides and derivatives	Nucleotides and derivatives	8148700	9990500	8160000	876140	1594400	692120	1.37953	0.120257	-3.05581	down
pmn001518	C13H16O10	1-O-Galloyl-D-glucose	Tannins	Tannin	1406900	1078300	1382600	1265200	1279500	945140	0.49342	0.90228	-0.148352	insig
Hmln000659	C13H16O10	3-O-Galloyl-D-glucose	Tannins	Tannin	40738	26253	9	39117	52484	34350	0.660086	1.87987	0.91063	insig
Hmln000873	C13H16O10	2-O-Galloyl-D-glucose	Tannins	Tannin	1301000	973730	1226000	1112700	1030400	804060	0.74963	0.84187	-0.24833	insig
Lmmn001294	C14H20O9	Koaburaside	Phenolic acids	Phenolic acids	24836000	20206000	20088000	14540000	17082000	16047000	1.23801	0.731905	-0.450271	insig
pmp001120	C21H34NO2+	N-Isopentenyl-dendrobine	Alkaloids	Sesquiterpene alkaloids	9	9	3307.8	6939.3	23628	21003	1.15244	15.5061	3.95477	up
mws0675	C11H15N2O8P	β-Nicotinamide mononucleotide	Nucleotides and derivatives	Nucleotides and derivatives	336610	359900	419230	312020	428900	307410	0.36819	0.939583	-0.0899079	insig
Zmyn000083	C6H14O12P2	D-Glucose 1,6-bisphosphate	Others	Saccharides and Alcohols	5477.5	7177.9	4860.5	3765.4	7273.2	4385.7	0.465946	0.880588	-0.18346	insig
pme3311	C6H14O12P2	D-Fructose-1,6-biphosphate	Others	Saccharides and Alcohols	19998	18854	17174	28389	32393	23253	1.25591	1.49993	0.584894	insig
Lmbn001162	C15H16O9	Esculetin-7-O-glucoside	Lignans and Coumarins	Coumarins	476420	2156000	1092100	89756	553040	420560	0.982347	0.285501	-1.80843	insig
mws1015	C15H16O9	Esculin (6,7-DihydroxyCoumarin-6-glucoside)	Lignans and Coumarins	Coumarins	374560	2080200	919180	96036	570470	427570	0.884434	0.324273	-1.62472	insig
pmf0400	C22H44O2	Docosanoic acid (Behenic acid)	Lipids	Free fatty acids	12324	7700.5	6082.7	14657	25505	22405	1.21876	2.39654	1.26095	up
pmn001420	C15H18O9	1-O-[(E)-Caffeoyl]-D-glucose	Phenolic acids	Phenolic acids	1177300	1135100	1307300	747200	571510	710880	1.3489	0.560707	-0.834682	insig
Zmhn001793	C15H18O9	6-O-Caffeoyl-D-glucose	Phenolic acids	Phenolic acids	1093200	995890	1131900	655200	623940	554230	1.37654	0.569195	-0.813006	insig
pme0519	C12H22O11	D-Sucrose*	Others	Saccharides and Alcohols	15123000	10647000	17404000	14040000	11247000	6941100	0.715397	0.74647	-0.421844	insig
mws0264	C12H22O11	D-Trehalose*	Others	Saccharides and Alcohols	11930000	8867900	12494000	7112600	7265700	4397600	1.16033	0.563978	-0.826289	insig
MA10039641	C12H22O11	Lactobiose	Others	Saccharides and Alcohols	10629000	20821000	10216000	10320000	10063000	7011100	0.850367	0.657469	-0.605005	insig
mws5038	C12H22O11	Isomaltulose*	Others	Saccharides and Alcohols	20904000	20532000	20672000	11810000	12585000	8040700	1.30146	0.522247	-0.937197	insig
Lmsn000381	C12H22O11	D-Maltose*	Others	Saccharides and Alcohols	13545000	9406500	15668000	9423500	9815200	5484600	0.949102	0.640177	-0.643458	insig
mws1080	C12H22O11	Galactinol	Others	Saccharides and Alcohols	29510000	20423000	29405000	19407000	16320000	12199000	1.1303	0.604074	-0.727203	insig
mws1333	C12H22O11	Melibiose	Others	Saccharides and Alcohols	5684000	11208000	6712800	3988200	4489600	1580600	1.0814	0.426117	-1.23068	down
mws0906	C16H22O8	Coniferin	Phenolic acids	Phenolic acids	1130500	1086400	1206700	725370	602380	545080	1.35484	0.547035	-0.870294	insig
pmb2211	C19H38N2O3	Cocamidopropyl betaine	Alkaloids	Alkaloids	65119	56555	49693	84310	77646	74937	1.26	1.38237	0.467146	insig
Hmjp006104	C19H21NO5	N-Cis-Feruloyl-3'-O-methyldopamine	Alkaloids	Alkaloids	14524	14912	12672	337560	1679500	872190	1.38006	68.6152	6.10046	up
Hmjp005906	C19H21NO5	N-Trans-Feruloyl-3'-O-methyldopamine	Alkaloids	Alkaloids	1878	4797	3416.9	21954	99346	42915	1.31715	16.272	4.02432	up
HJAP050	C19H21NO5	N-Feruloyl-3-methoxytyramine	Alkaloids	Phenolamine	3208	3401.1	4463.8	16443	95488	41930	1.30279	13.8953	3.79652	up
mws1474	C18H16O7	5,7-Dihydroxy-3',4',5'-trimethoxyflavone	Flavonoids	Flavonoid	3973.7	3870.3	9	2795.5	5525.2	5436.9	0.640554	1.75189	0.808913	insig
mws0609	C10H12N5O7P	Guanosine 3',5'-cyclic monophosphate	Nucleotides and derivatives	Nucleotides and derivatives	653660	322590	328010	48436	462340	649040	0.417643	0.889252	-0.169336	insig
pmb0801	C14H19NO9	4-Pyridoxic acid-O-glucoside	Others	Vitamin	10211	11397	18105	45783	49526	43651	1.36924	3.49911	1.80699	up
mws1002	C17H14O8	Syringetin	Flavonoids	Flavonoid	9	9	9	5011.7	6589.4	4861	1.41718	609.707	9.25197	up
pmb0981	C10H14N5O7P	Adenosine 5'-monophosphate	Nucleotides and derivatives	Nucleotides and derivatives	996000	1258000	1304300	926920	1024800	648070	0.99971	0.730627	-0.452793	insig
Hmdp007485	C22H20O4	1-p-Hydroxybenzyl-4-methoxy-9,10-dihydrophenanthrene-2,7-diol	Quinones	PhenAnthraquinones	1724.9	5323	9	70988	75708	45726	1.09553	27.2672	4.7691	up
pmb1562	C21H34O4	1-Stearidonoyl-Glycerol	Lipids	Glycerol ester	20799	10807	18638	26766	24205	24105	1.06196	1.49423	0.5794	insig
Lmhp011562	C21H36O4	1-α-Linolenoyl-glycerol	Lipids	Glycerol ester	4118200	3983300	4547100	4764300	5906200	5074100	1.1745	1.24477	0.315879	insig
Lmhp011388	C21H36O4	2-α-Linolenoyl-glycerol	Lipids	Glycerol ester	1155300	1049600	1370900	1205900	1610100	1365900	0.815322	1.1695	0.225893	insig
pme1816	C16H18O9	Neochlorogenic acid (5-O-Caffeoylquinic acid)	Phenolic acids	Phenolic acids	8891.7	8169.8	6174.9	174560	15809	9	0.213783	8.19309	3.03441	insig
mws1077	C16H18O9	Scopoletin-7-O-glucoside (Scopolin)	Lignans and Coumarins	Coumarins	25761	9	9	79696	16319	69949	1.05512	6.43795	2.6866	up
Lmhp012042	C21H38O4	2-Linoleoylglycerol	Lipids	Glycerol ester	676990	876950	827600	778350	1022400	1051100	0.806679	1.19748	0.260003	insig
Lmhp112042	C21H38O4	1-Linoleoylglycerol	Lipids	Glycerol ester	691650	880220	812400	754040	1022800	1006300	0.725055	1.16729	0.223166	insig
Zmhn002422	C16H20O9	1-O-Feruloyl-D-Glucose	Phenolic acids	Phenolic acids	185430	295820	268820	38285	40637	41141	1.40428	0.160069	-2.64323	down
pmb0296	C21H40O4	1-Oleoyl-Sn-Glycerol	Lipids	Glycerol ester	333320	585750	425580	363210	526630	730410	0.418748	1.20496	0.268986	insig
mws1526	C16H22O9	Sweroside	Terpenoids	Sesquiterpenoids	117140	116540	146090	396090	328760	416560	1.39448	3.00553	1.58762	up
mws0097	C20H22O6	Pinoresinol	Lignans and Coumarins	Lignans	213650	330130	187080	798630	944370	1012300	1.35677	3.76994	1.91454	up
pmb3107	C15H20O10	Glucosyringic Acid	Phenolic acids	Phenolic acids	1050100	1153300	1266000	2098600	1725800	2428200	1.31804	1.80221	0.84977	insig
pmn001496	C22H34NO3+	N-Isopentenyl-dendroxine	Alkaloids	Sesquiterpene alkaloids	3258.8	3530.9	3366	10207	12676	11458	1.40771	3.38145	1.75764	up
pmb0998	C10H14N5O8P	Guanosine 5'-monophosphate	Nucleotides and derivatives	Nucleotides and derivatives	39212	32542	32685	21101	33675	37793	0.515463	0.886345	-0.17406	insig
mws5040	C12H21O11Na	Turanose	Others	Saccharides and Alcohols	4697500	4761300	4817300	5733500	4097100	7032900	0.57295	1.18124	0.240302	insig
pmb0964	C16H23N5O5	Isopentenyladenine-7-N-glucoside	Nucleotides and derivatives	Nucleotides and derivatives	813170	565390	537560	733110	909040	632510	0.682611	1.18712	0.247463	insig
mws0055	C20H20O7	Tangeretin (4',5,6,7,8-Pentamethoxyflavone)	Flavonoids	Flavonols	314100	316050	315280	332000	294160	300590	0.387608	0.980242	-0.0287904	insig
mws1313	C20H20O7	Sinensetin (5,6,7,3',4'-pentamethoxyflavone)	Flavonoids	Flavonoid	2413.2	1285.6	2120.5	3842.6	1698.9	2711.5	0.695284	1.41821	0.504073	insig
pmb0108	C19H18O8	Feruloyl syringic acid	Phenolic acids	Phenolic acids	9	9	9	12549	28813	9	1.01018	1532.26	10.5814	up
pmn001400	C19H20O8	2,3,5,4'-Tetrahydroxystilbene-2-O-D-xyloside	Others	Stilbene	7450.9	7950.1	8852.4	9115.9	8499.7	7916.7	0.541595	1.05273	0.0741365	insig
mws0232	C17H20N4O6	Riboflavin (Vitamin B2)	Others	Vitamin	127820	97100	137890	106870	261390	376850	0.871441	2.05372	1.03824	insig
pmp001132	C22H34NO4+	N-Isopentenyl-6-hydroxydendroxinium	Alkaloids	Alkaloids	6055.1	6769.9	5972.8	16790	54819	51896	1.29305	6.57018	2.71593	up
pme3337	C14H17N5O8	Succinyladenosine	Nucleotides and derivatives	Nucleotides and derivatives	156470	135460	155590	767410	668970	536930	1.40514	4.40943	2.14059	up
pme1286	C14H20N6O5S	S-(5'-Adenosy)-L-homocysteine	Amino acids and derivatives	Amino acids and derivatives	8875.7	11614	8159.3	15803	23610	31258	1.24867	2.46679	1.30263	up
Zmhn002227	C17H22O10	4-O-Glucosyl-sinapate	Phenolic acids	Phenolic acids	53526	129810	77738	33564	60724	86076	0.661137	0.690854	-0.533547	insig
pmb2940	C17H22O10	1-O-Glucosyl sinapate	Phenolic acids	Phenolic acids	4250200	3021100	4705600	10377000	6202700	6821100	1.21586	1.95383	0.966303	insig
pmp000113	C20H20O8	5-Hydroxy-6,7,8,3',4'-pentamethoxyflavone	Flavonoids	Flavonoid	10691	11128	9259.1	10471	9156.5	8556.9	0.740858	0.906889	-0.141001	insig
Hmcn001415	C17H24O10	Majoroside	Others	Others	135130	239460	180650	70632	183520	208230	0.47663	0.832761	-0.264026	insig
Lmzn001582	C18H28O9	5'-Glucosyloxyjasmanic acid	Phenolic acids	Phenolic acids	114980	66923	80179	184340	151060	135300	1.22816	1.796	0.84479	insig
pme2735	C15H22N6O5S	S-Adenosyl-L-methionine	Amino acids and derivatives	Amino acids and derivatives	84888	85546	82689	68845	131780	110390	0.56639	1.22871	0.297146	insig
mws0043	C21H22O8	Nobiletin (5,6,7,8,3',4'-Hexamethoxyflavone)	Flavonoids	Flavonoid	293120	301750	285960	268610	249530	257320	1.31744	0.880374	-0.183811	insig
pme3007	C9H14N2O12P2	Uridine 5'-diphosphate	Nucleotides and derivatives	Nucleotides and derivatives	9	5430.1	5137.1	2754	5170.9	3495.7	0.522779	1.07984	0.110817	insig
pmn001399	C20H22O9	2,4,6,4'-Tetrahydroxy-stilbene-2-O-glucoside	Others	Stilbene	29061	41164	39941	27577	16332	9	0.719978	0.398653	-1.32679	insig
pmn001319	C22H22O8	1-O-Feruloyl-3-O-p-Coumaroylglycerol	Phenolic acids	Phenolic acids	9	566.54	9	3974.1	1452.9	3828.7	1.16622	15.8342	3.98497	up
Lmbp003668	C20H18O10	Kaempferol-3-O-arabinoside	Flavonoids	Flavonoid	17545	37997	31686	31477	60593	38313	0.78318	1.49474	0.579893	insig
Hmcn002743	C22H26O8	Lirioresinol A	Lignans and Coumarins	Lignans	3278500	3653900	2924100	5636400	8644300	9217400	1.31181	2.38402	1.2534	up
pmn001663	C22H26O8	Syringaresinol	Lignans and Coumarins	Lignans	557160	727580	545410	909460	1567900	1813600	1.22505	2.34459	1.22934	up
mws2523	C12H23O14P	Trehalose 6-phosphate	Others	Saccharides and Alcohols	118780	127420	106650	66115	101270	89890	1.09772	0.729134	-0.455744	insig
pmf0516	C19H18O11	Mangiferin	Others	Xanthone	206310	150390	150390	126250	137290	172780	0.652356	0.860439	-0.216855	insig
Lmhp008337	C19H40NO7P	LysoPE 14:0(2n isomer)	Lipids	LPE	32298	39975	40280	59167	31181	22786	0.167166	1.00516	0.00742805	insig
pmb0864	C19H40NO7P	LysoPE 14:0	Lipids	LPE	785010	923760	968420	1078600	645440	458500	0.639585	0.815235	-0.294711	insig
mad1424	C17H14O13	Ditartaroyl-hydroxycoumarin	Lignans and Coumarins	Coumarins	105440	84893	85515	112660	104790	83178	0.500614	1.08983	0.124106	insig
pme2117	C10H15N5O10P2	Adenosine 5'-diphosphate	Nucleotides and derivatives	Nucleotides and derivatives	13854	20136	17993	23260	21414	16375	0.651344	1.1744	0.231928	insig
pmb3006	C21H20O10	Apigenin-7-O-glucoside(Cosmosiin)	Flavonoids	Flavonoid	222820	587870	290690	72261	113780	129550	1.25045	0.286541	-1.80318	down
pmp000413	C21H20O10	Genistein-8-C-glucoside	Flavonoids	Isoflavones	15982000	12054000	4609300	17203000	25668000	33896000	1.0424	2.35155	1.23361	up
mws0072	C21H20O10	Apigenin-5-O-glucoside	Flavonoids	Flavonoid	701830	475170	187920	759460	1249600	1929500	1.07467	2.88556	1.52885	up
pmn001336	C21H20O10	Aloeemodin-8-O-glucoside	Quinones	Anthraquinone	92618	193960	133470	38930	44642	60743	1.29297	0.343568	-1.54133	down
mws0048	C21H20O10	Apigenin-8-C-Glucoside (Vitexin)*	Flavonoids	Flavonoid carbonoside	25016000	21093000	6646500	20573000	34381000	44159000	0.850796	1.87872	0.909753	insig
mws1434	C21H20O10	Apigenin-6-C-glucoside (Isovitexin)*	Flavonoids	Flavonoid carbonoside	28193000	22590000	6921700	20873000	34996000	45119000	0.784885	1.75008	0.807423	insig
pmp000117	C22H24O9	3,5,6,7,8,3',4'-Heptamethoxyflavone	Flavonoids	Flavonols	6115.3	6448.1	5634.3	9643.3	8768.3	7889.9	1.32158	1.44532	0.531389	insig
mws2186	C20H18O11	Avicularin(Quercetin-3-O-α-L-arabinofuranoside)	Flavonoids	Flavonols	329740	1378900	857260	594090	800270	531240	0.256585	0.750458	-0.414157	insig
pme1611	C21H22O10	Isohemiphloin	Flavonoids	Flavonoid carbonoside	836780	771190	358050	705920	1421200	1911400	0.923427	2.05416	1.03855	insig
HJN087	C21H22O10	Naringenin-4'-O-glucoside	Flavonoids	Flavonoid	14460	34497	37138	54957	53430	50868	1.05678	1.84976	0.887337	insig
mws1179	C21H22O10	Naringenin-7-O-glucoside (Prunin)	Flavonoids	Dihydroflavone	24169	22402	16787	26555	72609	52575	1.10978	2.39495	1.25999	up
mws2118	C21H24O10	Phloretin-2'-O-glucoside (Phlorizin)	Flavonoids	Chalcones	17421	29177	29555	90739	72745	107270	1.34198	3.5554	1.83001	up
Lmhp009187	C20H42NO7P	LysoPE 15:0	Lipids	LPE	1657000	1716400	1944200	2033200	1229500	851750	0.735304	0.773742	-0.370076	insig
Lmhp008885	C20H42NO7P	LysoPE 15:0(2n isomer)	Lipids	LPE	78342	104840	110660	142340	85870	68113	0.0830992	1.00844	0.01213	insig
mws1397	C22H18O10	Epicatechin gallate*	Flavonoids	Flavanols	26107	29013	41297	141160	134020	150900	1.39412	4.41914	2.14376	up
mws0355	C22H18O10	Catechin gallate*	Flavonoids	Flavanols	29010	19072	18483	149050	111730	153660	1.39384	6.22609	2.63833	up
pmn001338	C21H18O11	Rhein-8-O-glucoside	Quinones	Anthraquinone	9	11414	7578.9	75750	164800	68276	0.984381	16.2524	4.02258	insig
Hmcp002316	C21H20O11	Isorhamnetin-3-O-arabinoside	Flavonoids	Flavonols	31458	89938	46304	143910	244720	178700	1.23645	3.38301	1.75831	up
Zmhn001905	C21H20O11	HydroxyAloe-emodin-8-O-glucoside	Quinones	Anthraquinone	29900	17074	36093	41135	31382	51014	0.906224	1.48712	0.572526	insig
Hmpp003270	C21H20O11	Luteolin-4'-O-glucoside	Flavonoids	Flavonoid	179400	498520	330200	112640	218990	138390	1.02477	0.466234	-1.10087	down
mws0045	C21H20O11	Quercetin-3-O-rhamnoside(Quercitrin)	Flavonoids	Flavonols	3957.2	27392	15179	9	10503	4951.7	0.729773	0.332351	-1.58922	insig
Lmlp003531	C21H20O11	Luteolin-3'-O-glucoside	Flavonoids	Flavonoid	34689	114340	69281	54640	70016	57506	0.178196	0.834419	-0.261156	insig
mws2209	C21H20O11	Kaempferol-3-O-glucoside (Astragalin)	Flavonoids	Flavonols	30367	114790	55437	52866	85192	60057	0.160495	0.987642	-0.0179403	insig
mws1608	C21H20O11	Luteolin-6-C-glucoside (Isoorientin)	Flavonoids	Flavonoid carbonoside	606550	247430	66158	207970	731280	780360	0.661752	1.86886	0.902159	insig
pme2459	C21H20O11	Luteolin-7-O-glucoside (Cynaroside)	Flavonoids	Flavonoid	156830	515410	344480	131600	245310	111350	0.903763	0.480231	-1.0582	insig
mws1299	C21H20O11	Luteolin-8-C-glucoside (Orientin)	Flavonoids	Flavonoid carbonoside	901790	225390	781880	638000	930610	1040100	0.651704	1.36649	0.450474	insig
mws0057	C21H22O11	Eriodictyol-7-O-glucoside	Flavonoids	Dihydroflavone	29269	19932	16258	101600	195260	301410	1.34223	9.13961	3.19213	up
HJN086	C21H22O11	Eriodictyol-3'-O-glucoside	Flavonoids	Dihydroflavone	9	10366	9	48245	107500	126350	1.14165	27.1663	4.76375	up
Lmmn004625	C21H22O11	Dihydrokaempferol-7-O-glucoside	Flavonoids	Flavonols	54035	15530	40443	37036	175150	192320	0.971424	3.67706	1.87855	insig
mws1361	C21H22O11	Taxifolin-3-O-rhamnoside (Astilbin)	Flavonoids	Dihydroflavonol	5469.5	10956	15504	62530	64954	55034	1.34043	5.71628	2.51508	up
Lmhp009034	C21H42NO7P	LysoPE 16:1	Lipids	LPE	21130	7600.2	19795	338010	152910	169430	1.36295	13.6084	3.76642	up
pmp000308	C22H28O10	4'-O-Glucosyl-5-O-methylvisamminol	Others	Others	59236	69087	72730	83854	54686	67156	0.0526639	1.02309	0.0329379	insig
pmd0160	C21H44NO7P	LysoPE 16:0(2n isomer)	Lipids	LPE	210840	315150	319040	262310	284530	195980	0.473244	0.879046	-0.18599	insig
pmb0876	C21H44NO7P	LysoPE 16:0	Lipids	LPE	3684300	4038800	4385800	4391400	3086800	1858600	0.739542	0.771069	-0.375068	insig
mws0034	C22H18O11	Epigallocatechin-3-gallate	Flavonoids	Flavanols	9415.1	6107.6	14742	9	9	11316	0.987647	0.374496	-1.41698	insig
mws2220	C22H18O11	Gallocatechin 3-O-gallate	Flavonoids	Flavanols	13055	7270.7	7859.1	5771.7	3863	9931.9	0.739866	0.694225	-0.526524	insig
pmb2654	C19H27NO12	Anthranilate-1-O-Sophoroside	Phenolic acids	Phenolic acids	936000	733260	761970	424940	1111200	709790	0.346983	0.923783	-0.114373	insig
Lmhn002321	C21H18O12	Vnilloylcaffeoyltartaric acid	Phenolic acids	Phenolic acids	45433	144690	276150	62841	47967	45643	0.890005	0.335535	-1.57546	insig
pmp000579	C22H22O11	Diosmetin-7-O-galactoside*	Flavonoids	Flavonoid	918850	549410	1628600	327900	606530	704410	0.835809	0.529194	-0.918131	insig
pmb3012	C22H22O11	Chrysoeriol-7-O-glucoside*	Flavonoids	Flavonoid	1859100	435020	1084300	311260	685150	674230	0.71024	0.494503	-1.01595	insig
Lmnp002845	C22H22O11	Hispidulin-8-C-glucoside*	Flavonoids	Flavonoid carbonoside	1047000	183240	154340	424700	1849600	1120100	0.864755	2.45157	1.29371	insig
pmp000233	C22H22O11	Swertiajaponin	Flavonoids	Flavonoid carbonoside	676300	546310	548670	688930	1088400	520670	0.632383	1.29737	0.375587	insig
pmp000120	C22H22O11	Diosmetin-6-C-glucoside	Flavonoids	Flavonoid	897220	137070	111320	381860	1592700	877540	0.883386	2.48959	1.31591	insig
pmn001468	C19H26O13	Sibiricose A3	Phenolic acids	Phenolic acids	11048	5976.9	7080.9	35389	45382	56814	1.37595	5.70755	2.51287	up
mws0061	C21H20O12	Quercetin-3-O-galactoside (Hyperin)	Flavonoids	Flavonols	7570900	27114000	17709000	7687400	8740400	5864100	0.990234	0.425467	-1.23288	insig
mws1329	C21H20O12	Quercetin-7-O-glucoside*	Flavonoids	Flavonols	181000	244600	73540	90929	114220	122900	0.574268	0.657228	-0.605533	insig
Hmcn001884	C21H20O12	6-Hydroxyluteolin 5-glucoside	Flavonoids	Flavonoid	3236400	13511000	12203000	3759600	4511100	3466400	0.892889	0.405421	-1.30251	insig
mws0091	C21H20O12	Quercetin-3-O-glucoside (Isoquercitrin)*	Flavonoids	Flavonols	4598800	17936000	14261000	5556200	5053500	4072100	0.965855	0.399007	-1.32551	insig
Lmdp003286	C21H20O12	Isohyperoside	Flavonoids	Flavonols	6391200	29730000	24378000	9972800	10765000	7130200	0.747407	0.460634	-1.11831	insig
mws0856	C21H20O12	Quercetin-4'-O-glucoside (Spiraeoside)	Flavonoids	Flavonols	3197300	13169000	9613200	3743600	4284700	2939300	0.909156	0.422164	-1.24413	insig
pme1598	C22H24O11	Hesperetin-5-O-glucoside	Flavonoids	Dihydroflavonol	2583300	11597000	10136000	3242900	4033300	2794700	0.842951	0.414163	-1.27173	insig
Lmhp009769	C22H44NO7P	LysoPE 17:1	Lipids	LPE	7308	10287	12799	11879	10924	5480.3	0.230722	0.930555	-0.103836	insig
pmd0130	C22H46NO7P	LysoPC 14:0	Lipids	LPC	91117	93257	104170	317440	99216	111980	0.752784	1.83208	0.873483	insig
pmp001246	C22H34NO10+	Sinapine-4-O-Glucoside	Alkaloids	Alkaloids	795890	162420	600390	1093600	1374400	688720	0.927271	2.02523	1.01808	insig
pmn001706	C30H48O4	2-Hydroxyoleanolic acid	Terpenoids	Triterpene	17953	106000	115310	9	42287	61776	0.660456	0.434969	-1.20102	insig
mws1610	C30H48O4	Maslinic acid	Terpenoids	Triterpene	21481	110730	115660	16351	46939	71997	0.521078	0.545796	-0.873566	insig
pmb1912	C20H23N7O7	10-Formyltetrahydrofuran	Alkaloids	Alkaloids	310480	245680	201050	399580	572160	557390	1.27531	2.01943	1.01395	up
pmn001727	C24H29NO9	N-(4-O-(Glucosyl)-E-feruloyl)-tyramine	Alkaloids	Phenolamine	9	9	9	163960	189130	326380	1.41577	25165.6	14.6192	up
Lmhp008589	C23H42NO7P	LysoPE 18:3(2n isomer)	Lipids	LPE	343270	239450	275320	1159100	441790	294410	0.866597	2.20887	1.14331	insig
Lmhp008801	C23H42NO7P	LysoPE 18:3	Lipids	LPE	132330	128000	154670	200790	115380	69332	0.342327	0.92892	-0.106373	insig
pmb0881	C23H44NO7P	LysoPE 18:2	Lipids	LPE	1079700	1309100	1310400	1996200	1006400	645500	0.2412	0.986186	-0.020068	insig
pmb0874	C23H44NO7P	LysoPE 18:2(2n isomer)	Lipids	LPE	16091000	12576000	13346000	33358000	16468000	13828000	0.757866	1.5151	0.599415	insig
Hmcp002207	C22H22O12	Isorhamnetin-7-O-glucoside (Brassicin)*	Flavonoids	Flavonols	531060	2102000	1177500	1139500	1335600	891740	0.00936618	0.883555	-0.178608	insig
Lmjp002906	C22H22O12	Rhamnetin-3-O-Glucoside	Flavonoids	Flavonols	551080	2087800	1210300	1071100	1298100	941720	0.0652094	0.860162	-0.217319	insig
Lmjp003044	C22H22O12	Isorhamnetin-3-O-Glucoside*	Flavonoids	Flavonols	483110	2030500	1223300	1139900	1243500	916390	0.0163057	0.883026	-0.179472	insig
pmb0856	C23H46NO7P	LysoPE 18:1(2n isomer)	Lipids	LPE	846350	986540	964500	1843500	1078600	1027600	0.888264	1.41192	0.497662	insig
mws0289	C23H46NO7P	LysoPE 18:1	Lipids	LPE	176210	255600	222370	308570	188610	132770	0.228733	0.962961	-0.0544503	insig
Lmhp009129	C23H48NO7P	LysoPC 15:0(2n isomer)	Lipids	LPC	500950	448250	466460	1495700	562730	529050	0.831247	1.82776	0.870073	insig
pmb2319	C23H48NO7P	LysoPC 15:0	Lipids	LPC	325830	314640	327560	1027100	391460	377870	0.869547	1.85576	0.892009	insig
pmb3072	C22H26O12	3-O-p-Coumaroylshikimic acid-O-glucoside	Phenolic acids	Phenolic acids	117140	68182	91626	47518	50160	52373	1.23205	0.541802	-0.884162	insig
pmb3066	C22H26O12	5-O-p-Coumaroylshikimic acid O-glucoside	Phenolic acids	Phenolic acids	389520	269940	248420	232520	159030	240770	0.965633	0.69648	-0.521847	insig
Hmyn007168	C22H45O9P	LysoPG 16:0	Lipids	Glycerol ester	1130000	1256400	1612100	3017500	1767700	1392500	0.881281	1.545	0.627611	insig
Lmhn002895	C23H20O12	Feruloylcaffeoyltartaric acid	Phenolic acids	Phenolic acids	14980	9	7410.5	20697	13290	11227	0.732133	2.01853	1.0133	insig
pmb0863	C24H46NO7P	LysoPC 16:2(2n isomer)	Lipids	LPC	7081.7	4447.4	8556.3	45526	17065	19717	1.25968	4.0979	2.03489	up
Lmnp002961	C23H24O12	Cirsiliol-8-C-glucoside	Flavonoids	Flavonoid carbonoside	2425.7	4889.2	9	14379	16090	17423	0.920043	6.53914	2.7091	insig
Lmgp004829	C23H24O12	5,7,4'-Trihydroxy-6,8-dimethoxyisoflavone-7-O-galactoside	Flavonoids	Isoflavones	1431300	3991400	1841100	1016500	1808800	1427500	0.808718	0.585479	-0.772311	insig
pmb0736	C23H24O12	Tricin-7-O-Glucoside	Flavonoids	Flavonoid	1266500	4073500	1749600	969160	1658900	1270500	0.801188	0.549898	-0.862763	insig
pmp001270	C24H48NO7P	LysoPC 16:1	Lipids	LPC	20036	49329	41182	259390	155370	247590	1.32971	5.99157	2.58293	up
Lmhp008833	C24H48NO7P	LysoPC 16:1(2n isomer)	Lipids	LPC	61976	39626	55743	507150	221020	372550	1.36565	6.99558	2.80644	up
pmb0855	C24H50NO7P	LysoPC 16:0	Lipids	LPC	5007400	5724700	5753700	7976500	4907600	3369300	0.198575	0.985903	-0.0204824	insig
pmd0132	C24H50NO7P	LysoPC 16:0(2n isomer)	Lipids	LPC	393620	409080	484130	859780	538380	462880	0.93136	1.44622	0.532288	insig
Lmhp010040	C25H46NO7P	LysoPE 20:3	Lipids	LPE	695.59	1382.3	1094.1	14778	4064.7	2867.5	1.19599	6.84435	2.77491	up
mws1589	C18H32O16	D-Panose*	Others	Saccharides and Alcohols	144880	182160	182440	49184	139660	202360	0.626166	0.76785	-0.381104	insig
pme2125	C18H32O16	Raffinose*	Others	Saccharides and Alcohols	296200	389210	518580	221780	318930	376780	0.733907	0.762041	-0.392059	insig
pme0500	C18H32O16	D-Melezitose	Others	Saccharides and Alcohols	132470	160200	176430	49638	192880	209110	0.312797	0.962754	-0.0547606	insig
pmp001141	C25H31NO10	Cimicifugamide	Alkaloids	Phenolamine	30196	8637.5	11777	45957	32490	40777	1.13207	2.35572	1.23617	up
Lmhp008718	C25H48NO7P	LysoPC 17:2	Lipids	LPC	40805	29632	35579	214900	74521	63690	1.14648	3.33073	1.73584	up
Hmln002199	C23H22O13	Quercetin-3-O-(6''-acetyl)galactoside	Flavonoids	Flavonols	9	12115	7150.2	19533	42110	18686	0.800358	4.1677	2.05925	insig
pmp000013	C24H26O12	Eupatilin-7-O-glucoside	Flavonoids	Flavonoid	9210.8	9756.7	10076	10701	7919	11504	0.136775	1.0372	0.052698	insig
Lmhp009590	C25H50NO7P	LysoPC 17:1	Lipids	LPC	13994	17715	19260	47411	27781	33439	1.26814	2.13132	1.09174	up
pmb2406	C25H52NO7P	LysoPC 17:0	Lipids	LPC	26064	44141	39659	120580	73798	72746	1.24988	2.43141	1.28179	up
Lmhp009773	C27H46O9	1-α-Linolenoyl-glycerol-3-O-glucoside	Lipids	Glycerol ester	27328	56445	47734	21893	44618	32378	0.619169	0.751968	-0.411258	insig
Hmqp006235	C26H46NO7P	LysoPC 18:4	Lipids	LPC	1624.1	1280.7	1036.5	11161	3623.2	3320.1	1.22072	4.59348	2.19959	up
pmn001382	C25H24O12	Isochlorogenic acid A	Phenolic acids	Phenolic acids	40875	29472	33829	59582	61534	43365	1.20824	1.57888	0.658898	insig
Li512115	C25H24O12	Isochlorogenic acid B	Phenolic acids	Phenolic acids	68280	34996	28978	34274	48152	14503	0.51007	0.7329	-0.448311	insig
Lmhp010573	C27H48O9	1-Linoleoylglycerol-3-O-glucoside	Lipids	Glycerol ester	7746.8	12367	15322	5210.2	10414	12951	0.492749	0.806394	-0.310444	insig
pmn001498	C33H44N2O3	Isodendrocrepine	Alkaloids	Alkaloids	2087000	3332100	3044700	1306400	3060300	4266500	0.15223	1.02001	0.0285899	insig
pmn001497	C33H44N2O3	Dendrocrepine	Alkaloids	Alkaloids	9417000	11659000	11521000	10594000	15834000	21021000	0.879663	1.45562	0.541638	insig
pmb0854	C26H48NO7P	LysoPC 18:3	Lipids	LPC	298950	379930	420040	728120	393370	262580	0.3406	1.25948	0.332831	insig
pmb0865	C26H48NO7P	LysoPC 18:3(2n isomer)	Lipids	LPC	340640	360180	438320	997430	445490	263450	0.454606	1.49795	0.582985	insig
pmn001458	C22H30O14	Sibiricose A5	Phenolic acids	Phenolic acids	151560	91446	72681	152640	60228	97935	0.0720297	0.984529	-0.0224944	insig
pmp001273	C26H50NO7P	LysoPC 18:2	Lipids	LPC	1015500	1244600	1203700	2184700	1075400	739290	0.101596	1.15462	0.207424	insig
pmp001251	C26H50NO7P	LysoPC 18:2(2n isomer)	Lipids	LPC	9447000	7601200	7651400	28912000	11617000	8754000	0.868631	1.9953	0.996602	insig
Li512111	C24H24O13	Isorhamnetin-3-O-(6''-acetylglucoside)	Flavonoids	Flavonols	3154.2	3161.6	9	23891	14274	12989	0.945026	8.08784	3.01576	insig
pmn001378	C26H32O11	Pinoresinol-4-O-glucoside	Lignans and Coumarins	Lignans	1398500	1902200	1676000	372050	481300	453420	1.40043	0.262578	-1.92918	down
Cmsp003083	C26H32O11	Dehydrodiconiferyl alcohol-4-O-glucoside	Others	Others	45905000	30543000	35903000	10747000	15386000	16472000	1.32617	0.379213	-1.39892	down
pmp001281	C26H52NO7P	LysoPC 18:1	Lipids	LPC	627130	939910	749130	1181900	771710	515270	0.0499672	1.06593	0.0921156	insig
Lmhp010190	C26H52NO7P	LysoPC 18:1(2n isomer)	Lipids	LPC	6870600	7365900	6517300	15055000	7364400	5742000	0.504135	1.35693	0.440344	insig
pmb3041	C23H22O14	Tricin-7-O-saccharic acid	Flavonoids	Flavonoid	10422000	6149800	7047700	1464100	1633600	1543700	1.38422	0.196507	-2.34735	down
pmn001710	C24H26O13	Rosmarinic acid-3'-O-glucoside	Phenolic acids	Phenolic acids	369430	281010	290270	176440	135240	136070	1.33904	0.47597	-1.07106	down
HJN083	C26H34O11	Lariciresinol-4'-O-glucoside	Lignans and Coumarins	Lignans	216810	152700	129460	100850	65926	84323	1.225	0.503235	-0.990697	insig
mws0126	C26H54NO7P	LysoPC 18:0	Lipids	LPC	1215500	1287700	1413000	2217200	1430900	925620	0.269596	1.1679	0.223914	insig
pmd0136	C26H54NO7P	LysoPC 18:0(2n isomer)	Lipids	LPC	50850	57683	57802	166880	112060	98501	1.3116	2.26916	1.18216	up
pmb0746	C27H26O11	Tricin-4'-O-(guaiacylglycerol)ether	Flavonoids	Flavonoid	9664.6	12067	9817.4	12778	13766	13509	1.1868	1.26955	0.344316	insig
Lmhn003801	C25H24O13	Feruloylsinapoyltartaric acid	Phenolic acids	Phenolic acids	3038.3	2704.6	2553.8	10169	4235.4	3969.1	1.06972	2.21456	1.14702	up
Lmhp007840	C27H52NO7P	LysoPC 19:2	Lipids	LPC	6857.8	5187.2	4228.3	18684	10579	8378	1.17199	2.31305	1.2098	up
pmp001110	C25H26O13	Apigenin-6-C-xyloside-8-C-arabinoside*	Flavonoids	Flavonoid carbonoside	9	8016.8	18013	9	9	9	1.01197	0.00103691	-9.91349	down
Zmfn000481	C14H22N2O16P2	Uridine-5'-Diphosphate-D-Xylose	Nucleotides and derivatives	Nucleotides and derivatives	344870	280690	303630	309300	378320	280970	0.272121	1.0424	0.0599125	insig
pmn001375	C26H32O12	1-Hydroxypinoresinol-1-O-Glucoside	Lignans and Coumarins	Lignans	42062	43515	40257	35622	18328	26132	1.11404	0.63641	-0.651972	insig
Lmhp008742	C28H48NO7P	LysoPC 20:5	Lipids	LPC	9	9	9	5815.3	1616.2	1423.7	1.40064	327.97	8.35742	up
pmp001282	C28H50NO7P	Propyl 2-(trimethylammonio)ethyl phosphate	Others	Others	33777	51366	45772	76776	52659	37336	0.567403	1.27389	0.349238	insig
Lmhp009890	C28H52NO7P	LysoPC 20:3	Lipids	LPC	3517.4	4089.7	3465.5	25563	6742.3	5541.6	1.01392	3.41807	1.77318	up
pmb0608	C25H24O14	Chrysoeriol-7-O-(6''-malonyl)glucoside	Flavonoids	Flavonoid	9	32759	66660	19292	24702	25327	0.479774	0.697198	-0.52036	insig
pmn001672	C23H32O15	Furanofructosyl-α-D-(3-mustard acyl)glucoside	Phenolic acids	Phenolic acids	1965200	3356000	3243100	2822900	1717700	3199700	0.310847	0.903787	-0.145946	insig
pmn001671	C23H32O15	Furanofructosyl-α-D-(6-mustard acyl)glucoside	Phenolic acids	Phenolic acids	2267800	4228700	3800500	3433600	2349500	4293600	0.0726774	0.978605	-0.0312008	insig
pmn001459	C23H32O15	Sibiricose A6	Phenolic acids	Phenolic acids	1668600	2979300	2481900	2362800	1643800	2926800	0.109779	0.972454	-0.0402986	insig
Hmln002189	C24H22O15	Quercetin-3-O-(6''-malonyl)galactoside	Flavonoids	Flavonols	9	27510	35183	60147	99053	50294	0.747698	3.34111	1.74033	insig
pmp000589	C24H22O15	Quercetin-7-O-(6''-malonyl)glucoside	Flavonoids	Flavonols	9	24137	27499	70494	70576	60875	0.781299	3.91025	1.96726	insig
pmb2979	C25H26O14	Hesperetin-7-O-(6''-malonyl)glucoside	Flavonoids	Dihydroflavonol	1360700	2471000	2154900	354680	416460	432460	1.38465	0.201049	-2.31438	down
pmn001371	C27H34O12	Eucommin A	Lignans and Coumarins	Lignans	1362200	1543300	1388100	570030	613360	554240	1.41187	0.404702	-1.30507	down
Rfmb25702	C28H34O12	Pinoresinol-4-O-(6''-acetyl)glucoside	Lignans and Coumarins	Lignans	101240	76440	95956	96561	112550	123380	0.953881	1.21509	0.281057	insig
mws1292	C26H28O14	Isoschaftoside	Flavonoids	Flavonoid carbonoside	7063.4	19256	22657	22986	74310	61397	1.05714	3.24019	1.69608	up
pmb0571	C26H28O14	Apigenin-7-O-(2''-glucosyl)arabinoside	Flavonoids	Flavonoid	9	9	9	9	9	5920.6	0.621315	219.948	7.78102	insig
Lmtp002474	C26H28O14	Apigenin-6-C-(2''-glucosyl)arabinoside	Flavonoids	Flavonoid carbonoside	10382	28537	27669	42359	118850	77978	1.15568	3.59204	1.8448	up
pmb2922	C15H24N2O17P2	Uridine 5'-diphospho-D-glucose	Nucleotides and derivatives	Nucleotides and derivatives	1572600	1899100	1694500	1839400	1372300	1144800	0.757174	0.84327	-0.245934	insig
pmb0720	C26H26O15	Tricin-7-O-(6''-Malonyl)Glucoside	Flavonoids	Flavonoid	291200	985090	516150	180710	430200	306820	0.838698	0.512	-0.965783	insig
Lmyp004081	C27H30O14	Isovitexin-2''-O-rhamnoside	Flavonoids	Flavonoid carbonoside	44997000	51258000	50322000	44644000	45134000	45057000	1.02105	0.919892	-0.120464	insig
pme3227	C27H30O14	Vitexin-2''-O-rhamnoside	Flavonoids	Flavonoid carbonoside	11954000	13562000	12441000	10865000	11321000	10954000	1.24098	0.873093	-0.195792	insig
pmp001111	C27H30O14	Violanthin	Flavonoids	Flavonoid carbonoside	812380	919600	875040	738170	791280	789910	1.1603	0.889659	-0.168675	insig
mws0047	C27H30O14	Apigenin-7-O-neohesperidoside (Rhoifolin)	Flavonoids	Flavonoid	639200	445070	894480	537370	604400	747220	0.0247057	0.954638	-0.0669743	insig
pmp000398	C27H32O14	Liquiritigenin-7,4'-O-diglucoside	Flavonoids	Dihydroflavone	9	9	79805	36084	47107	9	0.446429	1.04231	0.059779	insig
mws1066	C27H32O14	Naringenin-7-O-Rutinoside(Narirutin)	Flavonoids	Dihydroflavone	123190	163150	193810	119470	72088	87710	1.15072	0.581627	-0.781835	insig
Lmqn001932	C28H36O13	Syringaresinol-4'-O-glucoside	Lignans and Coumarins	Lignans	177590	179110	222330	556500	633790	692370	1.39983	3.2514	1.70106	up
pmb0492	C34H37N3O6	N',N'',N'''-p-Coumaroyl-cinnamoyl-caffeoyl spermidine	Alkaloids	Phenolamine	37697	48860	60675	53309	124430	148410	1.02148	2.2152	1.14744	up
pmb2936	C28H32O14	Disinapoyl glucoside	Phenolic acids	Phenolic acids	7748.8	3149.6	8251.3	8334.1	17755	24926	1.05355	2.66402	1.4136	up
Rfmb056	C29H36O13	Medioresinol-4'-O-(6'''-acetyl)glucoside	Lignans and Coumarins	Lignans	1465600	1303400	1429900	1388400	1321100	1493100	0.0304942	1.00088	0.00127072	insig
pmp000239	C26H26O16	Luteolin-6-C-(5''-glucuronyl)xyloside	Flavonoids	Flavonoid	5658.4	9	12348	9	9	9	0.972084	0.00149872	-9.38206	insig
mws1073	C27H30O15	Apigenin-6,8-di-C-glucoside (Vicenin-2)	Flavonoids	Flavonoid	456380	2452900	898920	573520	1482800	1277200	0.00188283	0.875353	-0.192063	insig
Lmsn002815	C27H30O15	Kaempferol-3-O-rutinoside(Nicotiflorin)*	Flavonoids	Flavonoid	23755	21064	28229	11960	26851	5716.2	0.834433	0.609561	-0.714158	insig
Lmlp002990	C27H30O15	Isosaponarin(Isovitexin-4'-O-glucoside)	Flavonoids	Flavonoid carbonoside	262350	454430	332250	414810	344820	398860	0.447021	1.10434	0.14319	insig
pme1605	C27H30O15	Kaempferol-3-O-robinobioside(Biorobin)	Flavonoids	Flavonols	108080	75064	119970	40431	75198	25730	1.08264	0.466356	-1.1005	down
pmp001106	C27H30O15	Vitexin-2''-O-glucoside	Flavonoids	Flavonoid carbonoside	68321	438550	194390	128470	272050	211080	0.0646212	0.872143	-0.197363	insig
Lmgp004217	C28H32O15	Diosmetin-8-C-(2''-O-rhamnosyl)glucoside	Flavonoids	Flavonoid carbonoside	13764000	8650500	12978000	7189500	15946000	7660500	0.407627	0.870128	-0.200701	insig
Lmmp003091	C27H30O16	Quercetin-3-O-(4''-O-glucosyl)rhamnoside	Flavonoids	Flavonols	27730	111700	207870	83795	232320	56849	0.172979	1.0739	0.102854	insig
mws0059	C27H30O16	Quercetin-3-O-rutinoside (Rutin)	Flavonoids	Flavonols	24019	110720	273190	90922	248880	76533	0.251319	1.02061	0.0294268	insig
pmp000126	C27H30O16	Luteolin-6,8-di-C-glucoside	Flavonoids	Flavonoid carbonoside	10874	9	9	25890	61900	70451	1.13646	14.5282	3.86078	up
Lmjp002461	C27H30O16	Quercetin-3-O-neohesperidoside	Flavonoids	Flavonols	24171	88519	194230	90426	216270	59928	0.333298	1.19453	0.256439	insig
Lmbp002592	C27H30O16	Kaempferol-3,7-di-O-glucoside	Flavonoids	Flavonoid	17127	55432	23894	23450	59241	42302	0.449559	1.2959	0.373949	insig
Lmsp004166	C27H30O16	Quercetin-3-O-glucoside-7-O-rhamnoside	Flavonoids	Flavonols	17188	83328	194950	74608	193580	61288	0.330964	1.11511	0.157181	insig
pmb0711	C27H30O16	Quercetin-7-O-rutinoside	Flavonoids	Flavonols	32609	87343	233340	78613	202120	58243	0.119685	0.959478	-0.0596779	insig
Hmpp002612	C27H30O16	Luteolin-7-O-gentiobioside	Flavonoids	Flavonoid	18127	65132	27654	32441	59874	31606	0.308718	1.11728	0.159992	insig
pmn001583	C27H30O16	Quercetin-3-O-robinobioside	Flavonoids	Flavonols	34591	205900	380580	152890	337340	98544	0.178187	0.947998	-0.0770442	insig
pmb0624	C27H30O16	Isoorientin-7-O-glucoside	Flavonoids	Flavonoid carbonoside	9	9	9	94902	62843	101620	1.41649	9606.11	13.2297	up
pme0001	C28H34O15	Hesperetin-7-O-neohesperidoside(Neohesperidin)	Flavonoids	Dihydroflavone	117470	113180	183660	90060	87510	96123	1.08969	0.6606	-0.598152	insig
mws0036	C28H34O15	Hesperetin-7-O-rutinoside (Hesperidin)	Flavonoids	Dihydroflavone	22301	22870	37106	15731	19098	11238	1.09888	0.559901	-0.836756	insig
mws4134	C20H32N6O12S2	Oxiglutatione	Amino acids and derivatives	Amino acids and derivatives	59864	83486	51361	215670	152470	141020	1.30703	2.61495	1.38678	up
Rfmb26201	C30H38O14	Syringaresinol-4'-O-(6''-acetyl)glucoside	Lignans and Coumarins	Lignans	19573000	14687000	24679000	17678000	21450000	22104000	0.262668	1.0389	0.0550632	insig
pmp000241	C27H28O17	Luteolin-6-C-(2''-glucuronyl)glucoside	Flavonoids	Flavonoid	7293.5	18854	12289	7416.7	31726	20558	0.441184	1.55323	0.635271	insig
Hmjp002999	C28H32O16	Isorhamnetin-3-O-rutinoside (Narcissin)	Flavonoids	Flavonoid	217890	323790	506460	293640	1976000	699970	0.792391	2.83322	1.50244	insig
Zmxp002867	C28H32O16	Chrysoeriol-5,7-di-O-glucoside	Flavonoids	Flavonoid	701360	374060	681350	213420	443450	597950	0.642136	0.714277	-0.485445	insig
HJAP120	C28H32O16	Rhamnetin-3-O-Rutinoside	Flavonoids	Flavonoid	258300	395890	558830	304990	2282800	591890	0.656252	2.62129	1.39028	insig
HJN051	C28H32O16	Tamarixetin-3-O-rutinoside	Flavonoids	Flavonoid	33943	57539	74667	45127	178920	63556	0.573048	1.73099	0.791601	insig
Lmsp004721	C28H32O16	Tamarixetin-3-O-glucoside-7-O-rhamnoside	Flavonoids	Flavonoid	273330	394380	499560	375880	2363300	566320	0.764713	2.83182	1.50173	insig
Lmhp003217	C28H32O16	2'-Hydoxy,5-methoxyGenistein-O-rhamnosyl-glucoside	Flavonoids	Isoflavones	212260	365890	540170	331720	2296500	579260	0.745989	2.86812	1.52011	insig
Lmnp002584	C28H32O16	Hispidulin-8-C-(2''-O-glucosyl)glucoside	Flavonoids	Flavonoid carbonoside	34301	24708	35271	41182	99311	52201	1.07981	2.04385	1.03129	up
Lmmp002463	C28H32O16	Sexangularetin-3-O-glucoside-7-O-rhamnoside	Flavonoids	Flavonols	237310	358810	508200	317300	2176300	651310	0.771273	2.84782	1.50986	insig
Lmmp002963	C28H32O16	6-C-Methylquercetin-3-O-rutinoside	Flavonoids	Flavonols	209260	265280	464060	311950	1630600	547720	0.844996	2.65317	1.40772	insig
pmp000127	C28H32O16	Chrysoeriol-6,8-di-C-glucoside	Flavonoids	Flavonoid carbonoside	37030	58508	43676	30770	156920	71143	0.561484	1.85925	0.894717	insig
HJAP026	C28H32O16	Chrysoeriol-6-C-glucoside-4'-O-glucoside	Flavonoids	Flavonoid	15731	18158	21585	19506	52034	33196	0.976767	1.88802	0.916874	insig
pmp001187	C36H36N2O8	1-(Dihydroxyphenyl)-N2,N3-bis(4-hydroxyphenethyl)-(5-8)-dimethoxy-1,2dihydronaphthalene-2,3-dicarboxamide	Alkaloids	Alkaloids	5923.1	2641.8	4584.5	279340	463980	253760	1.40888	75.827	6.24464	up
pmp001310	C27H30O17	6-Hydroxykaempferol-3,6-O-Diglucoside	Flavonoids	Flavonols	1059200	4500500	5014200	1350800	2513100	1995000	0.536334	0.554091	-0.851806	insig
pmp001311	C27H30O17	6-Hydroxykaempferol-7,6-O-Diglucoside	Flavonoids	Flavonols	20483	61192	120980	140570	105720	72990	0.723939	1.57549	0.655796	insig
pmb0618	C28H34O16	Hesperetin-8-C-glucoside-3'-O-glucoside	Flavonoids	Flavonoid carbonoside	12758	12488	31115	115500	125240	97879	1.35387	6.00804	2.58689	up
Hmyp007792	C32H62NO9P	PE(oxo-11:0/16:0)	Lipids	Glycerol ester	73767	39629	45223	146770	42047	23028	0.0478118	1.33556	0.417443	insig
Hmcp001578	C28H32O17	Isorhamnetin-3,7-O-diglucoside	Flavonoids	Flavonols	9	9	8349	40730	23856	9	0.597142	7.72021	2.94864	insig
pmb0578	C32H30O15	Luteolin-7-O-(6''-sinapoyl)glucoside	Flavonoids	Flavonoid	27027	18377	35224	92464	286900	68233	1.21938	5.55138	2.47285	up
pmb0713	C29H34O17	Tricin-7-O-(2''-O-glucosyl)glucoside	Flavonoids	Flavonoid	106140	193390	89033	136950	114520	139590	0.135036	1.00643	0.00924145	insig
pmb0530	C21H27N7O14P2	Nicotinic acid adenine dinucleotide	Nucleotides and derivatives	Nucleotides and derivatives	128900	161470	167560	145050	166290	89460	0.509015	0.875243	-0.192245	insig
mws1593	C24H42O21	D-Maltotetraose	Others	Saccharides and Alcohols	28268	36393	35466	11031	27655	26952	0.89098	0.655547	-0.609228	insig
pmp001276	C33H56O14	1-Linolenoyl-rac-glycerol-diglucoside	Lipids	Free fatty acids	312980	454170	473680	173410	574870	1092100	0.1885	1.48318	0.568698	insig
Lmhp009190	C33H58O14	2-Linoleoylglycerol-1,3-di-O-glucoside	Lipids	Glycerol ester	63694	72658	57000	90415	108000	162650	1.18779	1.8674	0.901029	insig
pmp001271	C33H58O14	1-Linoleoyl-sn-glycerol-diglucoside	Lipids	Free fatty acids	8014.9	14138	10218	3438.2	11813	12792	0.417214	0.866309	-0.207046	insig
Lmhp009384	C33H58O14	1-Linoleoylglycerol-2,3-di-O-glucoside	Lipids	Glycerol ester	6988.2	10814	10029	4999.3	10586	13409	0.0663591	1.04179	0.0590662	insig
pmn001370	C32H42O16	Pinoresinol-4,4'-O-di-O-glucoside	Lignans and Coumarins	Lignans	1998000	10074000	6673700	1848900	3490900	4163400	0.652393	0.506954	-0.980074	insig
pmb0738	C34H34O16	Tricin-7-O-(2''-Sinapoyl)glucoside	Flavonoids	Flavonoid	9	9	9	4451.7	5266.6	3107.4	1.41643	475.026	8.89186	up
Hmyp007396	C37H68NO9P	PC(oxo-11:0/18:2)	Lipids	PC	7049.9	3281.8	4515.9	32475	3556.8	3090.1	0.369579	2.6349	1.39775	insig
pmb0709	C30H32O20	Quercetin-7-O-(6''-malonyl)glucosyl-5-O-glucoside	Flavonoids	Flavonols	44703	281120	339840	107570	123590	80016	0.483376	0.467468	-1.09706	insig
Lmzn002232	C36H32O16	Sagerinic acid	Phenolic acids	Phenolic acids	9250.1	8938.7	7832.2	18503	30311	22979	1.35555	2.75904	1.46417	up
pmb0680	C36H36O17	Vitexin-7-O-(6''-p-coumaroyl)glucoside	Flavonoids	Flavonoid carbonoside	9	9534.2	9	10530	8496.7	4130.5	0.938928	2.42428	1.27756	insig
Lmzn001875	C33H42O19	Naringenin-7-O-Rutinoside-4'-O-glucoside	Flavonoids	Flavonoid	45513	42204	62328	253190	210840	229340	1.40151	4.62108	2.20823	up
pmn001505	C41H64O13	Oleanolic acid-3-O-xylosyl(1→3)glucuronide	Terpenoids	Triterpene Saponin	16717	25620	22001	28297	33897	43578	1.13677	1.64401	0.717215	insig
pmb0678	C37H38O18	Vitexin-7-O-(6''-feruloyl)glucoside	Flavonoids	Flavonoid carbonoside	32851	116250	77711	283340	216640	100720	1.01383	2.64845	1.40515	up
pmb0592	C34H42O20	Chrysoeriol-7-O-rutinoside-5-O-glucoside	Flavonoids	Flavonoid	83030	38750	65184	54375	95338	52625	0.241221	1.08223	0.114007	insig
Lmmp002334	C33H40O21	Quercetin-3-O-rutinoside-7-O-glucoside	Flavonoids	Flavonols	9	19423	43589	9	39420	3584.9	0.129066	0.682533	-0.55103	insig
pme2746	C27H33N9O15P2	Riboflavin 5'-Adenosine Diphosphate	Nucleotides and derivatives	Nucleotides and derivatives	50998	47833	60387	77793	85759	63199	1.20426	1.42415	0.510105	insig
Hmcp001589	C34H42O21	Isorhamnetin-3-O-rutinoside-4'-O-glucoside	Flavonoids	Flavonols	9	4808.9	6093	9	22300	9	0.345364	2.04548	1.03244	insig
pmp001312	C33H40O22	6-Hydroxykaempferol-3,7,6-O-triglycoside	Flavonoids	Flavonols	2246.7	4202.9	23685	9422.2	16513	13468	0.65783	1.30757	0.386892	insig
pmb0676	C38H40O19	Chrysoeriol-8-C-glucoside-7-O-(6''-feruloyl)glucoside	Flavonoids	Flavonoid carbonoside	59269	139080	87631	71697	220090	88409	0.339934	1.32945	0.410829	insig
pmb0677	C39H42O20	Chrysoeriol-6-C-glucoside-4'-O-(6''-sinapoyl)glucoside	Flavonoids	Flavonoid carbonoside	9	9	9	9	39424	6768.5	0.989512	1711.17	10.7408	insig

## Sheet: 2Dm vs. 3Dm
Supplementary Table 5
Index	Formula	Compounds	Class I	Class II	2Dm-1	2Dm-2	2Dm-3	3Dm-1	3Dm-2	3Dm-3	VIP	Fold_Change	Log2FC	Type
pme2292	C4H12N2	Putrescine	Alkaloids	Phenolamine	208330	158885	109440	173250	120150	160790	0.0892152	0.952869	-0.0696495	insig
Lmqp000873	C4H4O3	Succinic anhydride	Organic acids	Organic acids	1434000	1180330	926660	472020	502120	370990	1.34939	0.379874	-1.39641	down
mws4052	C4H7NO2	1-Aminocyclopropane-1-carboxylic acid	Organic acids	Organic acids	372360	334505	296650	252260	453680	326080	0.0236062	1.02841	0.0404087	insig
pme3017	C4H9NO2	2-Aminoisobutyric acid	Amino acids and derivatives	Amino acids and derivatives	6588000	6161800	5735600	4278200	5207300	4472000	1.26084	0.755055	-0.405346	insig
pme3033	C4H9NO2	N,N-Dimethylglycine	Amino acids and derivatives	Amino acids and derivatives	14093000	11598600	9104200	3290400	4864200	2470200	1.32328	0.305347	-1.71148	down
pme3011	C4H9NO2	γ-Aminobutyric acid	Organic acids	Organic acids	23111000	19020000	14929000	5908400	7984000	3789200	1.31055	0.309877	-1.69023	down
pmb0484	C5H13NO	Choline	Alkaloids	Alkaloids	379270	365125	350980	266700	323970	271930	1.24277	0.787493	-0.344661	insig
mws0574	C4H8O3	2-Hydroxyisobutyric acid	Organic acids	Organic acids	386570	343990	301410	18380	19691	15941	1.41407	0.0523387	-4.25598	down
mws0576	C4H8O3	3-Hydroxybutyric acid	Organic acids	Organic acids	1951000	3748750	5546500	7497600	4073600	6980600	0.860749	1.6496	0.722115	insig
pme1975	C3H4O4	Malonic acid	Organic acids	Organic acids	1598300	2947750	4297200	5994500	2857400	5297800	0.793257	1.60006	0.678123	insig
pme0010	C3H7NO3	L-Serine	Amino acids and derivatives	Amino acids and derivatives	1815200	1654400	1493600	1128600	1736500	1450300	0.675865	0.869479	-0.201776	insig
pme2433	C4H11NO2	Diethanolamine	Alkaloids	Alkaloids	185260	157620	129980	112090	134730	112260	1.05834	0.759379	-0.397108	insig
mws0601	C5H5NO2	Pyrrole-2-carboxylic acid	Organic acids	Organic acids	7005.6	6216.85	5428.1	4830.3	8418.9	6678.6	0.196156	1.06848	0.0955643	insig
mws0255	C4H5N3O	Cytosine	Nucleotides and derivatives	Nucleotides and derivatives	830610	761485	692360	582180	518200	632610	1.23133	0.758601	-0.398587	insig
pme2122	C5H9N3	Histamine	Amino acids and derivatives	Amino acids and derivatives	630240	585015	539790	416590	392080	436790	1.3484	0.709646	-0.494829	insig
pme0257	C4H4N2O2	Uracil	Nucleotides and derivatives	Nucleotides and derivatives	401260	408100	414940	530510	493070	580080	1.33649	1.30986	0.389411	insig
pme0006	C5H9NO2	L-Proline	Amino acids and derivatives	Amino acids and derivatives	9871900	6878400	3884900	890370	855740	452640	1.35415	0.106553	-3.23035	down
pmb1096	C8H7N	Indole	Alkaloids	Plumerane	49952	32835	15718	7368.5	6421.5	12153	1.20312	0.263367	-1.92485	down
mws0256	C5H11NO2	L-Valine	Amino acids and derivatives	Amino acids and derivatives	21974000	16727500	11481000	920920	1200700	1408600	1.3943	0.0703476	-3.82935	down
pme0120	C5H11NO2	5-Aminovaleric acid	Amino acids and derivatives	Amino acids and derivatives	20464	12859.8	5255.6	6794.6	5839.2	4393.5	0.905266	0.441357	-1.17998	insig
mws0191	C5H11NO2	Betaine	Alkaloids	Alkaloids	7417700	8277450	9137200	8952100	8437700	9096400	0.658911	1.0666	0.0930201	insig
mws0470	C4H6O4	Methylmalonic acid*	Organic acids	Organic acids	93942000	66920000	39898000	19344000	19686000	15507000	1.30912	0.271653	-1.88016	down
mws0192	C4H6O4	Succinic acid*	Organic acids	Organic acids	95030000	67630000	40230000	19705000	19617000	15577000	1.30896	0.270585	-1.88585	down
mws0147	C5H10O3	β-Hydroxyisovaleric acid	Organic acids	Organic acids	134300	141325	148350	144140	145740	101670	0.516102	0.923521	-0.114783	insig
pme3096	C3H5NO4	Aminomalonic acid	Organic acids	Organic acids	3581600	2475750	1369900	636010	650120	533730	1.30287	0.245025	-2.029	down
mws0671	C4H9NO3	L-Homoserine*	Organic acids	Organic acids	7292600	6229250	5165900	1487700	2228600	1646400	1.37261	0.286963	-1.80106	down
mws0230	C4H9NO3	L-Threonine*	Amino acids and derivatives	Amino acids and derivatives	7334900	6096950	4859000	1449900	2184100	1644000	1.36478	0.28856	-1.79306	down
pmp001287	C8H9N	N-Benzylmethylene isomethylamine	Alkaloids	Alkaloids	37186000	27923500	18661000	2295500	2974800	2391700	1.39305	0.0914642	-3.45065	down
Lmbp000728	C8H8O	(S)-2-Phenyloxirane	Others	Others	18257000	15305000	12353000	1423000	2727900	2630500	1.37129	0.147695	-2.75931	down
pme0195	C3H7NO2S	L-Cysteine	Amino acids and derivatives	Amino acids and derivatives	37312	34341.5	31371	28603	32711	37747	0.298426	0.961529	-0.0565984	insig
mws0491	C8H11N	Phenethylamine	Alkaloids	Alkaloids	1794700	1225085	655470	257230	391260	196600	1.26965	0.229941	-2.12067	down
pme0241	C7H6O2	Benzoic acid	Phenolic acids	Phenolic acids	82827	62877	42927	47662	122300	54048	0.231868	1.18756	0.247996	insig
mws0628	C7H6O2	4-Hydroxybenzaldehyde	Phenolic acids	Phenolic acids	920380	1227140	1533900	2171400	2057300	2361400	1.26403	1.7901	0.840038	insig
mws0133	C6H6N2O	Nicotinamide	Others	Vitamin	415060	379430	343800	442150	526890	515800	1.22996	1.30445	0.383439	insig
pme0490	C6H5NO2	Nicotinic acid (Vitamin B3)	Others	Vitamin	110560	113970	117380	468750	542020	230760	1.29519	3.63116	1.86043	up
Lmbp000668	C6H5NO2	Isonicotinic acid	Organic acids	Organic acids	103830	111755	119680	452760	513450	243070	1.31911	3.60694	1.85077	up
mws0236	C2H7NO3S	2-Aminoethanesulfonic acid	Organic acids	Organic acids	23461	24652	25843	54282	41021	30944	1.17861	1.70706	0.77151	insig
mws0572	C5H7N3O	5-Methylcytosine	Nucleotides and derivatives	Nucleotides and derivatives	41781	43681.5	45582	68798	61307	55709	1.31676	1.41795	0.503802	insig
Zmgn000216	C2H7O4P	2-Hydroxyethylphosphonic acid	Organic acids	Organic acids	995990	621980	247970	198970	427780	141650	0.89368	0.411803	-1.27997	insig
mws0251	C5H6N2O2	Thymine	Nucleotides and derivatives	Nucleotides and derivatives	38986	27649.5	16313	6031.2	5122.8	11137	1.24797	0.268733	-1.89575	down
mws0263	C5H7NO3	5-Oxo-L-Proline	Amino acids and derivatives	Amino acids and derivatives	139740	85386.5	31033	9	3251.7	9	1.22751	0.0127643	-6.29174	down
Rfmb319	C6H11NO2	Pipecolic acid*	Amino acids and derivatives	Amino acids and derivatives	24356000	18879500	13403000	6115500	6018800	8724100	1.29817	0.368272	-1.44115	down
ML10181668	C6H11NO2	Cycloleucine*	Amino acids and derivatives	Amino acids and derivatives	221950	190185	158420	55702	92792	74221	1.32383	0.390348	-1.35717	down
pme2693	C6H14N2O	N-Acetylputrescine	Alkaloids	Phenolamine	69626	66774	63922	22996	47781	71898	0.763266	0.712228	-0.489588	insig
pmb0501	C5H14N4	Agmatine	Alkaloids	Phenolamine	72533	78915.5	85298	20036	46366	68984	0.944423	0.571861	-0.806265	insig
mws0712	C5H9NO3	N-Propionylglycine	Amino acids and derivatives	Amino acids and derivatives	38565	42843.5	47122	45022	45437	25347	0.466063	0.901	-0.150401	insig
pme0274	C6H13NO2	6-Aminocaproic acid	Organic acids	Organic acids	7739600	5372350	3005100	192650	181140	356000	1.379	0.0452806	-4.46496	down
pmp001198	C6H13NO2	6-Deoxyfagomine	Alkaloids	Alkaloids	27422000	21420000	15418000	1385900	1816200	2847500	1.37842	0.0941425	-3.40901	down
mws1587	C6H13NO2	L-Norleucine	Amino acids and derivatives	Amino acids and derivatives	2372100	1905700	1439300	220730	253030	191320	1.40042	0.116332	-3.10368	down
mws0227	C6H13NO2	L-Leucine*	Amino acids and derivatives	Amino acids and derivatives	7528900	5684100	3839300	397650	439820	650070	1.38593	0.087234	-3.51897	down
mws0258	C6H13NO2	L-Isoleucine*	Amino acids and derivatives	Amino acids and derivatives	6732200	5169350	3606500	346660	402070	627130	1.38366	0.0887191	-3.49461	down
mws0473	C5H8O4	2-Methylsuccinic acid	Organic acids	Organic acids	439910	416515	393120	227530	221930	270180	1.37042	0.575922	-0.796056	insig
Lmgn000160	C4H8N2O3	3-Ureidopropionic Acid	Organic acids	Organic acids	62049	44521	26993	3234.5	9957.4	4532.2	1.31431	0.132702	-2.91374	down
mws0001	C4H8N2O3	L-Asparagine	Amino acids and derivatives	Amino acids and derivatives	744740	643650	542560	203160	552570	237070	1.07396	0.514151	-0.959736	insig
mws0341	C6H12O3	2-Hydroxyisocaproic acid	Organic acids	Organic acids	836570	520075	203580	39042	23704	19954	1.3492	0.0530052	-4.23772	down
mws0972	C6H12O3	6-Hydroxyhexanoic acid	Organic acids	Organic acids	574160	351955	129750	68091	77883	60772	1.21239	0.195807	-2.35249	down
pme2527	C5H12N2O2	L-Ornithine	Amino acids and derivatives	Amino acids and derivatives	45501	40766	36031	14546	30149	11503	1.16623	0.459517	-1.12181	down
mws0219	C4H7NO4	L-Aspartic Acid	Amino acids and derivatives	Amino acids and derivatives	5104500	3951850	2799200	1272000	1659800	1194600	1.32066	0.348056	-1.52261	down
Lmbn000198	C4H6O5	3-Dehydro-L-Threonic Acid*	Organic acids	Organic acids	5125100	4661350	4197600	3352700	2962200	3647200	1.26924	0.71239	-0.48926	insig
mws0275	C4H6O5	L-Malic acid*	Organic acids	Organic acids	2372700	2705450	3038200	2534500	2602500	2863100	0.0851292	0.985677	-0.020813	insig
Zmgn000503	C5H10O4	2,3-Dihydroxy-3-Methylbutanoic Acid	Organic acids	Organic acids	1779200	1772450	1765700	1194700	885670	1220800	1.30412	0.62083	-0.68773	insig
pmb0374	C5H5N5	2-Aminopurine	Nucleotides and derivatives	Nucleotides and derivatives	316690	298965	281240	202860	207890	125080	1.20894	0.597428	-0.743164	insig
pme0040	C5H5N5	Adenine	Nucleotides and derivatives	Nucleotides and derivatives	2491000	1783150	1075300	846170	1379800	867570	0.938363	0.578291	-0.790132	insig
mws0889	C4H8O5	D-Threonic Acid	Others	Saccharides and Alcohols	8099100	5713850	3328600	1034800	1068000	652350	1.34382	0.160729	-2.63729	down
pme0033	C5H4N4O	Hypoxanthine	Nucleotides and derivatives	Nucleotides and derivatives	46536	34620.5	22705	69150	103850	42868	1.03324	2.07842	1.05549	up
pme1173	C5H4N4O	Allopurinol	Nucleotides and derivatives	Nucleotides and derivatives	459420	327390	195360	73998	80619	21234	1.24862	0.179043	-2.48162	down
Hmbn002174	C8H8O2	4-Hydroxyacetophenone	Phenolic acids	Phenolic acids	22909	24336.5	25764	29015	27463	23031	0.645541	1.08902	0.123034	insig
mws1336	C7H7NO2	4-Aminobenzoic acid	Phenolic acids	Phenolic acids	7994.2	9059.1	10124	9795.9	32793	10590	0.771548	1.95674	0.968452	insig
pme2268	C7H7NO2	Trigonelline	Alkaloids	Alkaloids	9835500	8885800	7936100	7487800	11843000	7643100	0.0303331	1.01187	0.0170281	insig
pme1002	C8H11NO	L-Tyramine	Amino acids and derivatives	Amino acids and derivatives	12734000	10809400	8884800	997810	1798900	1832400	1.37717	0.14275	-2.80844	down
Hmgn001653	C7H6O3	Protocatechualdehyde*	Phenolic acids	Phenolic acids	924790	1481595	2038400	3934900	3757100	3640300	1.28255	2.54957	1.35026	up
Lmgn001670	C7H6O3	Salicylic acid	Phenolic acids	Phenolic acids	49248	47108.5	44969	72728	85406	72337	1.37516	1.63078	0.705563	insig
Lmbn001981	C7H6O3	2,5-Dihydroxybenzaldehyde*	Phenolic acids	Phenolic acids	812010	1377705	1943400	3469000	3572300	3533200	1.26384	2.55848	1.35529	up
mws0749	C7H6O3	4-Hydroxybenzoic acid	Phenolic acids	Phenolic acids	1183800	2142800	3101800	5460600	5487600	5341100	1.23672	2.53396	1.34139	up
Lmbn002862	C7H6O3	3-Hydroxybenzoic Acid	Organic acids	Organic acids	758210	590340	422470	346910	189240	304310	1.18085	0.474563	-1.07533	down
mws0336	C6H6N2O2	Urocanic acid	Organic acids	Organic acids	553950	370400	186850	45974	86098	57554	1.29972	0.17065	-2.55089	down
mws2368	C8H10O2	Tyrosol	Phenolic acids	Phenolic acids	17621	15052	12483	6813.9	11656	14034	0.842883	0.719814	-0.474305	insig
mws0704	C2H8NO4P	O-Phosphorylethanolamine	Alkaloids	Alkaloids	82262	81827	81392	77121	117990	91483	0.705519	1.16748	0.223397	insig
pme3207	C6H6O4	Muconic acid	Organic acids	Organic acids	1235900	4141600	7047300	8932900	8814500	3995600	0.743246	1.74997	0.807328	insig
pmb0764	C6H9NOS	4-Methyl-5-thiazoleethanol	Others	Others	16563	15421	14279	12767	19877	14480	0.0207459	1.01861	0.0266032	insig
Hmsp000364	C7H13NO2	L-Cyclopentylglycine	Amino acids and derivatives	Amino acids and derivatives	5904200	4825400	3746600	2426500	3903200	2053400	1.09591	0.579095	-0.788127	insig
Rfmb320	C7H13NO2	1-Methylpiperidine-2-carboxylic acid	Amino acids and derivatives	Amino acids and derivatives	16546000	10783750	5021500	2709700	3703200	4279000	1.13488	0.330494	-1.5973	down
Hmcp000405	C8H17NO	Dihydroisopelletierine	Alkaloids	Alkaloids	9	10381.5	20754	57086	34804	65019	0.848978	5.0381	2.33288	insig
Rfmb318	C7H14NO2+	D-Proline betaine	Amino acids and derivatives	Amino acids and derivatives	7851700	5134550	2417400	1298100	1703000	1930500	1.15766	0.320158	-1.64314	down
mws0103	C9H7NO	Indole-3-carboxaldehyde	Alkaloids	Plumerane	59083	39541	19999	16897	21073	33152	0.732316	0.599563	-0.738016	insig
pme0295	C6H11NO3	4-Acetamidobutyric acid	Organic acids	Organic acids	3157300	2213550	1269800	1115900	852680	713540	1.17154	0.403894	-1.30795	down
mws0567	C5H11N3O2	4-Guanidinobutyric acid	Organic acids	Organic acids	905860	805525	705190	1130800	757440	987240	0.721062	1.1899	0.250839	insig
mws0924	C6H10O4	2-Methylglutaric acid*	Organic acids	Organic acids	39169	28391	17613	18639	44341	32666	0.228945	1.12296	0.167308	insig
Wmzn000227	C6H10O4	2,2-Dimethylsuccinic acid	Organic acids	Organic acids	474250	383650	293050	27688	62922	36346	1.37282	0.110305	-3.18042	down
mws0208	C6H10O4	Adipic Acid*	Organic acids	Organic acids	45842	35937.5	26033	38857	29228	32988	0.179049	0.937489	-0.0931268	insig
pme0193	C5H10N2O3	L-Glutamine	Amino acids and derivatives	Amino acids and derivatives	302740	186906	71072	14710	16946	9644.8	1.32975	0.073657	-3.76303	down
pme0026	C6H14N2O2	L-Lysine	Amino acids and derivatives	Amino acids and derivatives	433360	266316	99271	22350	22205	7518.5	1.30904	0.0651777	-3.93948	down
pme1691	C7H16NO2	Acetylcholine	Alkaloids	Alkaloids	9	225534	451060	486920	575190	473550	0.699925	2.26966	1.18248	insig
pme0014	C5H9NO4	L-Glutamic acid	Amino acids and derivatives	Amino acids and derivatives	12247000	16365000	20483000	23014000	31785000	27029000	1.1807	1.66673	0.737018	insig
mws1050	C5H9NO4	O-Acetylserine	Amino acids and derivatives	Amino acids and derivatives	808290	621050	433810	134740	227420	193820	1.31314	0.298409	-1.74464	down
Zmzn000113	C5H9NO4	L-threo-3-Methylaspartate	Amino acids and derivatives	Amino acids and derivatives	611640	624605	637570	475880	836230	487990	0.280761	0.96066	-0.0579015	insig
pmp001285	C8H4O3	Phthalic anhydride	Phenolic acids	Phenolic acids	356150	356445	356740	447290	433380	420700	1.39028	1.21699	0.283317	insig
ML10171848	C5H8O5	D-Arabinono-1,4-lactone	Others	Saccharides and Alcohols	77545	82494	87443	82919	79661	106710	0.531995	1.08812	0.121837	insig
mws1024	C9H8O2	p-Coumaraldehyde	Phenolic acids	Phenolic acids	5390.1	2699.55	9	7426.4	5050.1	5391	0.731675	2.20623	1.14158	insig
mws2213	C9H8O2	Cinnamic acid	Phenolic acids	Phenolic acids	414640	272980	131320	65047	43072	67004	1.26664	0.213841	-2.22539	down
pme2987	C9H8O2	3,4-Dihydrocoumarin	Lignans and Coumarins	Coumarins	35256	24313.5	13371	6210.2	4353.6	6134.9	1.30048	0.228936	-2.12698	down
Lmgp000796	C8H7NO2	4-Hydroxymandelonitrile	Alkaloids	Alkaloids	20483000	15197000	9911000	1517300	2111300	1055300	1.37374	0.102737	-3.28297	down
pme1210	C5H11NO2S	L-Methionine	Amino acids and derivatives	Amino acids and derivatives	21212000	16302500	11393000	1416700	2099000	958280	1.37883	0.0914784	-3.45043	down
mws0847	C6H7N5	1-Methyladenine	Nucleotides and derivatives	Nucleotides and derivatives	302340	223770	145200	18896	27889	17255	1.38285	0.0953956	-3.38993	down
mws0262	C4H6O6	L-Tartaric acid	Organic acids	Organic acids	60372	57865	55358	35295	51151	55177	0.861056	0.815824	-0.29367	insig
Zmgn000173	C5H10O5	D-Ribose	Others	Saccharides and Alcohols	349570	250745	151920	102990	87452	50210	1.23303	0.319916	-1.64424	down
mws1499	C5H10O5	D-Arabinose	Others	Saccharides and Alcohols	414780	351970	289160	88487	112940	79706	1.38344	0.266247	-1.90916	down
mws0008	C9H10O2	Hydrocinnamic acid	Phenolic acids	Phenolic acids	1305000	871785	438570	9	14498	9	1.23657	0.0055503	-7.49322	down
mws0921	C9H10O2	p-Coumaryl alcohol	Phenolic acids	Phenolic acids	27809	18471	9133.1	9922.8	12719	13684	0.618499	0.655545	-0.609234	insig
pme1109	C5H5N5O	Guanine	Nucleotides and derivatives	Nucleotides and derivatives	695720	548425	401130	1007800	1143900	1066800	1.28256	1.95621	0.96806	insig
pme0183	C5H5N5O	Isoguanine	Nucleotides and derivatives	Nucleotides and derivatives	855230	686990	518750	267950	257120	274510	1.35089	0.387963	-1.36601	down
pme0256	C5H4N4O2	Xanthine	Nucleotides and derivatives	Nucleotides and derivatives	938470	545590	152710	59409	59503	31755	1.25457	0.0920514	-3.44142	down
mws0145	C8H8O3	O-Anisic acid (2-Methoxybenzoic acid)	Phenolic acids	Phenolic acids	17683	14736	11789	48637	45773	63227	1.37922	3.5658	1.83423	up
mws0458	C8H8O3	Vanillin	Phenolic acids	Phenolic acids	2562000	1973850	1385700	2217600	1881000	2071300	0.260611	1.04194	0.0592722	insig
mws0438	C5H12O5	L-Arabitol	Others	Saccharides and Alcohols	105160	89070	72980	117350	123700	103960	1.05453	1.29116	0.368664	insig
pme0513	C5H12O5	Xylitol	Others	Saccharides and Alcohols	96872	85018	73164	109270	99897	63476	0.158851	1.06896	0.0962104	insig
mws0213	C5H12O5	Ribitol*	Others	Saccharides and Alcohols	192770	161965	131160	255750	264860	168280	0.955781	1.41778	0.503629	insig
mws0437	C5H12O5	D-Arabitol*	Others	Saccharides and Alcohols	148110	136495	124880	185960	229280	167180	1.20877	1.42232	0.508249	insig
mws0444	C7H7NO3	3-Aminosalicylic acid	Phenolic acids	Phenolic acids	233020	141876	50733	7011.9	12602	14711	1.30183	0.080645	-3.63227	down
mws4002	C8H11NO2	Dopamine	Alkaloids	Alkaloids	1165700	1127600	1089500	330950	925990	348400	1.11739	0.47456	-1.07534	down
mws0183	C7H6O4	3,4-Dihydroxybenzoic acid (Protocatechuic acid)*	Phenolic acids	Phenolic acids	1748100	1100870	453640	263090	556060	335680	1.02649	0.349672	-1.51593	down
mws0639	C7H6O4	2,3-Dihydroxybenzoic Acid*	Organic acids	Organic acids	1922300	1233175	544050	356260	764100	364060	0.977982	0.401246	-1.31744	insig
mws0180	C7H6O4	2,5-Dihydroxybenzoic acid; Gentisic Acid*	Phenolic acids	Phenolic acids	791610	481765	171920	77842	237690	119040	1.00645	0.30068	-1.7337	down
mws0885	C7H6O4	2,4-Dihydroxybenzoic acid	Phenolic acids	Phenolic acids	1721600	1044120	366640	208840	656780	238610	0.921036	0.352523	-1.50421	insig
mws0254	C6H9N3O2	L-Histidine	Amino acids and derivatives	Amino acids and derivatives	10023000	6589600	3156200	264870	605010	485970	1.3468	0.0685853	-3.86596	down
pmf0175	C10H22O	2-Decanol	Others	Saccharides and Alcohols	9561300	9859150	10157000	9545500	10323000	10116000	0.330321	1.01376	0.0197192	insig
pmf0174	C10H22O	1-Decanol	Others	Saccharides and Alcohols	9690400	9916700	10143000	9354200	10280000	10400000	0.185758	1.00955	0.0137117	insig
mws0987	C10H8O2	6-MethylCoumarin	Lignans and Coumarins	Coumarins	15396	17708	20020	42604	34171	38753	1.37094	2.17469	1.12081	up
pme0128	C6H12N2O3	L-Alanyl-L-Alanine	Amino acids and derivatives	Amino acids and derivatives	12840	11779	10718	21143	24985	9809.5	0.770307	1.58297	0.662636	insig
mws0005	C10H12N2	Tryptamine	Alkaloids	Plumerane	41163	27692	14221	16801	25397	8733.2	0.696603	0.613068	-0.705882	insig
mws0102	C9H7NO2	Indole-5-carboxylic acid	Alkaloids	Plumerane	48082	30277.5	12473	29186	25125	22023	0.0722215	0.840382	-0.250883	insig
mws1417	C9H7NO2	Indole-3-carboxylic acid	Alkaloids	Plumerane	96472	62440.5	28409	53257	62864	35849	0.214655	0.811279	-0.30173	insig
mws1550	C6H11NO2S	S-Allyl-L-cysteine	Amino acids and derivatives	Amino acids and derivatives	167060	161760	156460	9	9	9	1.4165	5.5638e-05	-14.1336	down
pme3382	C6H11NO4	N-Acetyl-L-threonine	Amino acids and derivatives	Amino acids and derivatives	171520	134610	97700	57292	64563	66623	1.28512	0.466726	-1.09935	down
mws1346	C6H11NO4	DL-2-Aminoadipic acid	Alkaloids	Alkaloids	1921500	1348610	775720	281940	542600	413570	1.22957	0.306021	-1.7083	down
pme2914	C6H10O5	3-Hydroxy-3-methylpentane-1,5-dioic acid	Amino acids and derivatives	Amino acids and derivatives	3747900	2709100	1670300	376170	443000	363560	1.3715	0.145526	-2.78066	down
pmf0440	C10H10O2	4-MethoxycinnaMaldehyde	Phenolic acids	Phenolic acids	191910	134945	77980	71977	160690	78289	0.483301	0.768106	-0.380624	insig
pme1419	C6H13NO2S	L-Methionine methyl ester	Amino acids and derivatives	Amino acids and derivatives	75362	51809.5	28257	10343	15060	5361	1.26504	0.19793	-2.33694	down
mws0159	C9H8O3	Phenylpyruvic acid	Organic acids	Organic acids	22550	18399.5	14249	37071	26851	37695	1.23488	1.84094	0.880441	insig
Lmmn001643	C9H8O3	2-Hydroxycinnamic acid	Organic acids	Organic acids	304820	294200	283580	392480	316150	459530	1.09895	1.32354	0.404406	insig
pmb0142	C9H8O3	Caffeic aldehyde	Phenolic acids	Phenolic acids	40275	39340	38405	53019	65296	63510	1.35765	1.54063	0.623519	insig
pme1439	C9H8O3	p-Coumaric acid	Phenolic acids	Phenolic acids	74916	67434	59952	91515	115190	104330	1.30477	1.53748	0.620566	insig
Lmbn002739	C9H8O3	3-Hydroxycinnamic Acid	Phenolic acids	Phenolic acids	326750	297395	268040	347220	457000	455430	1.20607	1.41187	0.497608	insig
pme2435	C6H12O5	L-Fucose	Others	Saccharides and Alcohols	147770	112258	76747	115510	131600	55893	0.29742	0.899718	-0.152455	insig
mws0898	C10H12O2	Isoeugenol	Phenolic acids	Phenolic acids	124360	107141	89922	206540	172150	280710	1.27928	2.0515	1.03668	up
pme2617	C5H11NO3S	L-Methionine Sulfoxide	Amino acids and derivatives	Amino acids and derivatives	8270200	8362650	8455100	9273600	9537900	9451000	1.39741	1.12654	0.171894	insig
pme0021	C9H11NO2	L-Phenylalanine	Amino acids and derivatives	Amino acids and derivatives	62001000	52363500	42726000	5925100	7787500	5974900	1.40347	0.125326	-2.99624	down
pme0282	C8H6O4	Phthalic acid	Organic acids	Organic acids	120920	94315.5	67711	154030	125190	87239	0.669639	1.29515	0.373123	insig
pme0281	C8H6O4	Terephthalic acid	Phenolic acids	Phenolic acids	1449800	1328200	1206600	1080800	1704300	1141900	0.147948	0.985544	-0.0210073	insig
mws0344	C5H10O6	D-Xylonic acid	Organic acids	Organic acids	13104000	12371500	11639000	13958000	12417000	10173000	0.180328	0.984736	-0.0221905	insig
mws0467	C9H10O3	3-(4-Hydroxyphenyl)-propionic acid	Phenolic acids	Phenolic acids	55349	36952.5	18556	22326	23297	18650	0.812101	0.57978	-0.786422	insig
mws0851	C8H15NaO2	Sodium Valproate	Others	Others	2038900	1974600	1910300	1809700	2323600	1985500	0.262856	1.03292	0.0467258	insig
Zmjp000624	C8H9NO3	Pyridoxal	Others	Vitamin	29597	39078.5	48560	93516	85737	65819	1.27401	2.09042	1.0638	up
mws2125	C3H5O6P	Phosphoenolpyruvate	Organic acids	Organic acids	40008	26754	13500	9	13826	9289.3	0.75979	0.28811	-1.79531	insig
pme2598	C8H8O4	3,4-Dihydroxybenzeneacetic acid	Phenolic acids	Phenolic acids	76531	55412.5	34294	43894	54492	41821	0.346996	0.843414	-0.245687	insig
mws0028	C8H8O4	Vanillic acid	Phenolic acids	Phenolic acids	232900	165465	98030	166800	119910	95854	0.511875	0.770685	-0.375787	insig
Hmbp001276	C8H8O4	Gallacetophenone	Phenolic acids	Phenolic acids	1303300	1001235	699170	417090	437490	552560	1.23965	0.468468	-1.09398	down
Zmsp001834	C8H8O4	2,6-Dimethoxy-1,4-benzoquinone	Quinones	Quinones	1360400	1004975	649550	439630	444070	571660	1.17403	0.482718	-1.05075	down
pme1383	C8H11NO3	Pyridoxine	Others	Vitamin	563220	475960	388700	469180	494610	439910	0.0458634	0.983066	-0.0246401	insig
pme0181	C7H11N3O2	3-Methyl-L-Histidine	Amino acids and derivatives	Amino acids and derivatives	42002	46523	51044	43932	43407	38352	0.841508	0.900565	-0.151097	insig
mws0024	C7H6O5	Gallic acid	Tannins	Tannin	183540	133029	82518	57396	72851	55802	1.16687	0.466187	-1.10102	down
pme0253	C8H15NO3	N-Acetyl-L-leucine	Amino acids and derivatives	Amino acids and derivatives	1862600	1129115	395630	31537	26695	30843	1.36905	0.0262964	-5.24899	down
pme3009	C6H6O6	Trans-Citridic acid	Organic acids	Organic acids	1599300	1933700	2268100	1656200	1571700	2059600	0.450827	0.911465	-0.133741	insig
MA10039492	C6H6O6	Dehydroascorbic acid	Others	Vitamin	1569700	994915	420130	258160	413620	106600	1.10003	0.260786	-1.93906	down
mws0154	C7H10O5	Shikimic acid	Organic acids	Organic acids	18127000	11954800	5782600	1423400	2180100	1052200	1.31701	0.129814	-2.94548	down
mws0242	C8H14O4	Suberic Acid	Organic acids	Organic acids	70332	64968.5	59605	41865	66252	41883	0.937575	0.769604	-0.377812	insig
mws1401	C7H14N2O3	L-Theanine	Amino acids and derivatives	Amino acids and derivatives	88100	88879.5	89659	27164	23346	28051	1.4104	0.294635	-1.763	down
Zmyn000155	C7H14N2O3	N-α-Acetyl-L-ornithine	Amino acids and derivatives	Amino acids and derivatives	513320	373070	232820	62088	40151	29783	1.36302	0.11796	-3.08363	down
mws0260	C6H14N4O2	L-Arginine	Amino acids and derivatives	Amino acids and derivatives	9503300	6660250	3817200	796270	603680	334670	1.35984	0.0868146	-3.52592	down
pme2559	C6H9NO5	N-Acetyl-L-Aspartic Acid	Amino acids and derivatives	Amino acids and derivatives	59035	52395.5	45756	58475	61253	48354	0.429694	1.06932	0.0966879	insig
pme0008	C6H13N3O3	L-Citrulline	Amino acids and derivatives	Amino acids and derivatives	168970	138480	107990	204610	121380	83468	0.178535	0.985601	-0.0209247	insig
Hmfn000531	C6H8O6	L-Ascorbic acid (Vitamin C)	Others	Vitamin	38392	148396	258400	54618	227720	72491	0.155704	0.797032	-0.327291	insig
mws4175	C6H8O6	D-Glucurono-6,3-lactone	Others	Saccharides and Alcohols	67497	97393.5	127290	76028	108800	71616	0.34965	0.87769	-0.188216	insig
pmb3101	C7H12O5	2-Isopropylmalic Acid	Organic acids	Organic acids	704400	542985	381570	178420	351580	391300	0.979481	0.565577	-0.822204	insig
pme2024	C10H12N2O	Serotonin	Alkaloids	Plumerane	29919	20588.5	11258	14060	16328	10871	0.688085	0.667994	-0.582092	insig
mws1013	C9H6O4	Esculetin	Lignans and Coumarins	Coumarins	153360	94498	35636	53697	120620	99446	0.114117	0.965675	-0.0503907	insig
pme1021	C6H10O6	D-Glucono-1,5-lactone	Others	Saccharides and Alcohols	67462	42099.5	16737	17711	14229	9822.2	1.05703	0.330663	-1.59657	down
mws1195	C10H10O3	p-Coumaric acid methyl ester	Phenolic acids	Phenolic acids	114470	85152	55834	53468	89507	78330	0.320341	0.866314	-0.207039	insig
mws0009	C10H10O3	Coniferaldehyde	Phenolic acids	Phenolic acids	100660	68226.5	35793	92268	75058	119240	0.742872	1.40007	0.485501	insig
mws0981	C6H5N5O2	Isoxanthopterin	Nucleotides and derivatives	Nucleotides and derivatives	14488	13552.5	12617	16228	30123	17363	1.018	1.56709	0.648089	insig
mws2212	C9H8O4	Caffeic acid	Phenolic acids	Phenolic acids	355830	260470	165110	188990	339150	162490	0.282284	0.883825	-0.178167	insig
pmf0138	C6H12O6	D-Mannose*	Others	Saccharides and Alcohols	15590000	12028100	8466200	3118200	3219900	2788300	1.36813	0.252919	-1.98325	down
pme0516	C6H12O6	Inositol	Others	Saccharides and Alcohols	566300	440570	314840	594360	599000	469360	0.782199	1.25801	0.33114	insig
mws1164	C6H12O6	D-Fructose*	Others	Saccharides and Alcohols	16160000	13235500	10311000	4292600	3933700	3216800	1.37623	0.288192	-1.7949	down
mws4170	C6H12O6	D-Glucose*	Others	Saccharides and Alcohols	16177000	13408000	10639000	3555100	4749100	3463100	1.37151	0.292544	-1.77327	down
pmf0139	C6H12O6	D-Galactose*	Others	Saccharides and Alcohols	14804000	10962900	7121800	3435800	3531700	2846600	1.32529	0.298403	-1.74466	down
mws0663	C7H8N4O2	1,7-Dimethylxanthine	Nucleotides and derivatives	Nucleotides and derivatives	3101.2	4657.2	6213.2	3029.7	6176.8	9522.4	0.416123	1.3405	0.422769	insig
mws0093	C10H12O3	Coniferyl alcohol	Phenolic acids	Phenolic acids	82338	84638	86938	481640	198720	314310	1.31358	3.91735	1.96988	up
mws0250	C9H11NO3	L-Tyrosine	Amino acids and derivatives	Amino acids and derivatives	10202000	7507800	4813600	349290	558790	419310	1.39221	0.0589338	-4.08476	down
Hmtn001288	C9H10O4	Methyl 2,4-dihydroxyphenylacetate	Phenolic acids	Phenolic acids	257240	143300	29361	6712.3	7514.9	4824.5	1.28143	0.0443164	-4.49601	down
mws1350	C9H10O4	Syringaldehyde; 4-Hydroxy-3,5-Dimethoxybenzaldehyde	Phenolic acids	Phenolic acids	672940	619595	566250	758490	611040	913250	0.869187	1.2281	0.296432	insig
pme2237	C6H14O6	Dulcitol*	Others	Saccharides and Alcohols	205660	223965	242270	337410	293470	290460	1.29656	1.37126	0.455498	insig
mws1155	C6H14O6	D-Mannitol*	Others	Saccharides and Alcohols	38401	52518.5	66636	87684	69676	80451	1.1035	1.50938	0.593955	insig
mws0214	C6H14O6	D-Sorbitol	Others	Saccharides and Alcohols	205370	212550	219730	321680	275790	297330	1.35799	1.40328	0.4888	insig
pme2596	C8H9NO4	4-Pyridoxic acid	Others	Vitamin	47636	39382	31128	51539	41042	32688	0.20381	1.06029	0.0844587	insig
Zmgn000447	C3H7O7P	3-Phospho-D-glyceric acid	Others	Saccharides and Alcohols	87880	99595	111310	91936	169780	97750	0.486284	1.20309	0.266748	insig
mws0752	C11H22O2	Undecylic Acid	Lipids	Free fatty acids	540230	554755	569280	453960	431130	450700	1.38944	0.802631	-0.317192	insig
pmn001492	C11H8O3	Ayapin	Lignans and Coumarins	Coumarins	124360	111753	99146	124480	158360	108780	0.703908	1.16811	0.224178	insig
pme0137	C7H12N2O4	N-Acetyl-L-Glutamine	Amino acids and derivatives	Amino acids and derivatives	1370400	1168530	966660	902510	1345600	819920	0.531094	0.875182	-0.192345	insig
mws0237	C9H16O4	Azelaic acid	Organic acids	Organic acids	2661500	2262900	1864300	2389800	2498600	2207100	0.332995	1.04519	0.063769	insig
pmn001380	C9H16O4	Eucommiol	Others	Others	220370	185070	149770	159810	180210	132150	0.687569	0.850435	-0.233727	insig
mws0736	C8H16N2O3	N-Glycyl-L-leucine*	Amino acids and derivatives	Amino acids and derivatives	2731500	2312800	1894100	1123200	1403500	591310	1.1899	0.449385	-1.15398	down
mws5041	C8H16N2O3	L-Glycyl-L-isoleucine*	Amino acids and derivatives	Amino acids and derivatives	2018800	1736100	1453400	942000	1040800	501640	1.2031	0.477016	-1.06789	down
pme0122	C8H16N2O3	N6-Acetyl-L-lysine	Amino acids and derivatives	Amino acids and derivatives	534620	387615	240610	266180	227830	219380	0.962711	0.613487	-0.704896	insig
pme3388	C7H16N4O2	Homoarginine	Amino acids and derivatives	Amino acids and derivatives	151740	109692	67644	19164	8029.4	6631.4	1.34469	0.102787	-3.28227	down
Zmjp000182	C7H16N4O2	N-Monomethyl-L-arginine	Amino acids and derivatives	Amino acids and derivatives	1010800	665795	320790	93384	46701	35148	1.3344	0.0877312	-3.51077	down
mws0193	C7H15N3O3	L-Homocitrulline	Amino acids and derivatives	Amino acids and derivatives	22533	22173	21813	17845	17600	22243	0.974956	0.867241	-0.205495	insig
pme0278	C7H14N2O4	2,6-Diaminooimelic acid	Amino acids and derivatives	Amino acids and derivatives	593630	517310	440990	522950	586420	376190	0.246364	0.957234	-0.0630566	insig
mws0597	C10H9NO3	5-Hydroxyindole-3-acetic acid	Alkaloids	Plumerane	9	3698.85	7388.7	12619	10294	9837	0.788659	2.95137	1.56138	insig
mws0281	C6H8O7	Citric Acid	Organic acids	Organic acids	21749000	19970500	18192000	17055000	22942000	13809000	0.538227	0.898091	-0.155066	insig
Zmyn000453	C6H8O7	Isocitric Acid	Organic acids	Organic acids	5913100	5991150	6069200	6604200	8229900	4011000	0.0034538	1.0485	0.0683221	insig
Hmjp002337	C10H8O4	Isoscopoletin (6-Hydroxy-7-Methoxycoumarin)	Lignans and Coumarins	Coumarins	166540	295615	424690	735420	522620	459950	1.06768	1.93719	0.953968	insig
pme2993	C10H8O4	Scopoletin (7-Hydroxy-5-methoxycoumarin)	Lignans and Coumarins	Coumarins	725570	750450	775330	1427700	756590	1025500	0.921126	1.42572	0.511689	insig
mws0277	C7H12O6	Quinic Acid	Organic acids	Organic acids	10162000	10815500	11469000	11059000	13265000	8551700	0.017826	1.01323	0.0189587	insig
mws1515	C13H20O	α-Ionone	Others	Others	12375	9680.55	6986.1	5263	13081	16640	0.207858	1.20461	0.268572	insig
pme2743	C10H11NO3	N-Phenylacetylglycine	Amino acids and derivatives	Amino acids and derivatives	43107	48550	53993	108630	23699	53923	0.0971031	1.27876	0.35475	insig
mws1189	C6H10O7	D-Galacturonic acid*	Organic acids	Organic acids	163940	133465	102990	17660	46708	19976	1.30999	0.210652	-2.24707	down
pme3705	C6H10O7	D-Glucoronic acid*	Others	Saccharides and Alcohols	244940	157940	70939	35818	43789	22834	1.23436	0.216203	-2.20954	down
mws0014	C10H10O4	Ferulic acid	Phenolic acids	Phenolic acids	561040	429905	298770	445440	578340	372290	0.292771	1.08246	0.114319	insig
pme0534	C6H12O7	Gluconic acid	Others	Saccharides and Alcohols	1945800	1651300	1356800	959740	1127900	834570	1.26014	0.589881	-0.761505	insig
pme3827	C9H11NO4	3,4-Dihydroxy-L-phenylalanine (L-Dopa)	Amino acids and derivatives	Amino acids and derivatives	716950	567985	419020	9	9	9	1.41595	1.58455e-05	-15.9456	down
mws0027	C9H10O5	Syringic acid	Phenolic acids	Phenolic acids	318940	238960	158980	175950	232070	152900	0.602123	0.782446	-0.353937	insig
mws0923	C9H10ClNO2	L-2-chlorophenylalanine	Amino acids and derivatives	Amino acids and derivatives	2368800	2377700	2386600	2512100	2160700	2513400	0.0665267	1.00744	0.0106999	insig
pmb2640	C12H24O2	Dodecanoic acid (Lauric acid)	Lipids	Free fatty acids	108460	113475	118490	108110	136970	94650	0.0886878	0.997958	-0.00294837	insig
pme0266	C10H18O4	Sebacate	Organic acids	Organic acids	2342.1	2311.45	2280.8	2403.9	4038.4	1389.7	0.0596127	1.12945	0.17562	insig
mws5037	C9H18N2O3	L-Alanyl-L-leucine	Amino acids and derivatives	Amino acids and derivatives	9	3528.9	7048.8	6361.7	15127	9	0.091222	2.03063	1.02193	insig
mws0018	C10H26N4	Spermine	Alkaloids	Phenolamine	23256000	23576000	23896000	27286000	23877000	23804000	0.72596	1.05993	0.0839742	insig
Zmbp002538	C11H12N2O2	1-Methoxy-indole-3-acetamide	Alkaloids	Alkaloids	7156100	4732050	2308000	737600	730740	726630	1.32652	0.154617	-2.69323	down
mws0282	C11H12N2O2	L-Tryptophan	Amino acids and derivatives	Amino acids and derivatives	39433000	27130500	14828000	5491800	5413100	4340300	1.33092	0.187307	-2.41652	down
Lmln010063	C14H22O	2,6-Di-tert-butylphenol	Phenolic acids	Phenolic acids	498380	373545	248710	260670	481330	268640	0.257116	0.901846	-0.149047	insig
Zmgn002106	C11H13NO3	N-Acetyl-L-phenylalanine	Amino acids and derivatives	Amino acids and derivatives	4461500	3550400	2639300	80210	82355	84046	1.41168	0.0231534	-5.43264	down
mws1014	C10H8O5	Fraxetin (7,8-Dihydroxy-6-methoxycoumarin)	Lignans and Coumarins	Coumarins	810790	979145	1147500	1287600	1179300	1137400	0.995461	1.22702	0.295162	insig
mws1212	C11H12O4	Methyl ferulate	Phenolic acids	Phenolic acids	139490	195960	252430	534020	401180	392370	1.2749	2.25823	1.17519	up
pme3443	C11H12O4	Sinapinaldehyde	Phenolic acids	Phenolic acids	378400	375115	371830	522090	506940	621780	1.34688	1.46694	0.552807	insig
pmb2620	C11H12O4	3,4-Dimethoxycinnamic acid	Phenolic acids	Phenolic acids	5025.7	3555.5	2085.3	3130.3	5794.2	2993.2	0.263333	1.1173	0.160019	insig
Zmpn000199	C6H10O8	D-Galactaric acid*	Others	Saccharides and Alcohols	871960	712610	553260	481400	569180	400250	1.07034	0.678646	-0.559269	insig
Zmyn000108	C6H10O8	D-Saccharic acid*	Others	Saccharides and Alcohols	924180	730890	537600	461880	493870	407280	1.14426	0.62163	-0.685871	insig
Hmcn000192	C7H14O7	Sedoheptulose	Others	Saccharides and Alcohols	653600	562180	470760	483350	533090	465080	0.723588	0.878438	-0.186988	insig
mws0853	C11H14O4	Sinapyl alcohol	Phenolic acids	Phenolic acids	186500	288330	390160	419330	309060	439940	0.805897	1.35069	0.433692	insig
pme3437	C10H12O5	Eudesmic acid (3,4,5-trimethoxybenzoic acid)	Phenolic acids	Phenolic acids	47200	35040.5	22881	12572	16014	8942.9	1.2538	0.357005	-1.48598	down
Lmlp001416	C10H12O5	Oresbiusin A	Phenolic acids	Phenolic acids	1950900	1559650	1168400	1447200	1454100	1320900	0.373039	0.902382	-0.14819	insig
mws0863	C5H11O7P	2-Deoxyribose-5'-phosphate	Nucleotides and derivatives	Nucleotides and derivatives	26472	20309	14146	14568	19644	16729	0.502453	0.836099	-0.258254	insig
pmb2507	C5H11O7P	2-Deoxyribose-1-phosphate	Nucleotides and derivatives	Nucleotides and derivatives	1220200	727070	233940	217860	224860	91404	1.06261	0.244875	-2.02988	down
mws1423	C14H14O2	Dihydropinosylvin	Others	Stilbene	199720	284430	369140	535250	1377600	874710	1.23596	3.26684	1.70789	up
mws0751	C13H26O2	Tridecanoic Acid	Lipids	Free fatty acids	3579.4	5197.45	6815.5	6513	8454	4615	0.578572	1.25587	0.32869	insig
pme0170	C8H16N4O3	N-Acetyl-L-Arginine	Amino acids and derivatives	Amino acids and derivatives	335590	250765	165940	57065	55774	35571	1.35273	0.197276	-2.34171	down
mws5045	C12H24O3	12-Hydroxydodecanoic acid	Lipids	Free fatty acids	9734.4	7000.95	4267.5	4488.2	4037.4	3418.8	1.01642	0.568704	-0.814251	insig
pme2566	C8H14N2O5	5-L-Glutamyl-L-amino acid	Amino acids and derivatives	Amino acids and derivatives	25149	20786.5	16424	10044	11697	19736	0.943582	0.665127	-0.588298	insig
mws0677	C12H14N2O2	N-Acetyl-5-hydroxytryptamine	Alkaloids	Alkaloids	96365	86174.5	75984	46281	48270	38184	1.36028	0.513435	-0.961747	insig
Lmrj001698	C9H18N2O4	L-Seryl-L-Isoleucine	Amino acids and derivatives	Amino acids and derivatives	1512000	1477750	1443500	1526200	1908600	832010	0.279139	0.962456	-0.0552069	insig
mws1337	C9H17NO5	D-Pantothenic Acid	Others	Vitamin	1448300	1547400	1646500	1049200	1723900	1165200	0.722928	0.848369	-0.237236	insig
pme1228	C11H12N2O3	5-Hydroxy-L-tryptophan	Amino acids and derivatives	Amino acids and derivatives	98731	66631	34531	27876	27908	21126	1.14603	0.384756	-1.37798	down
mws4174	C8H15NO6	N-Acetyl-D-mannosamine	Others	Saccharides and Alcohols	210040	199200	188360	227690	182060	179480	0.180587	0.985994	-0.0203493	insig
mws2608	C8H15NO6	N-Acetyl-D-galactosamine	Others	Saccharides and Alcohols	139460	146645	153830	170180	138200	131480	0.0675462	0.99983	-0.000245971	insig
mws5042	C11H14N2O3	L-Glycyl-L-phenylalanine	Amino acids and derivatives	Amino acids and derivatives	2501300	2172750	1844200	1259400	1475900	727710	1.1709	0.531279	-0.912458	insig
mws0520	C11H13NO4	N-Acetyl-L-tyrosine	Amino acids and derivatives	Amino acids and derivatives	366740	221880	77020	4947	7522.3	11389	1.3443	0.0358426	-4.80218	down
mws4085	C11H12O5	Sinapic acid	Phenolic acids	Phenolic acids	779970	820900	861830	604200	596500	239830	1.01611	0.584939	-0.773641	insig
pmp000452	C13H20O3	Annuionone D	Others	Others	249980	305820	361660	415770	428510	364430	1.08776	1.31745	0.397751	insig
mws1429	C13H20O3	Vomifoliol	Terpenoids	Monoterpenoids	132190	101189	70188	158350	192250	94021	0.772171	1.46466	0.550561	insig
pmn001493	C14H10O3	Dengibsin	Others	Others	2903900	4050250	5196600	653760	970900	596520	1.36895	0.182802	-2.45165	down
Cmsp002787	C11H14O5	3,4'-Dihydroxy-3',5'-dimethoxypropiophenone	Phenolic acids	Phenolic acids	2040600	2907250	3773900	4213400	4825000	4802900	1.13746	1.58699	0.66629	insig
pme1194	C9H13N3O4	2'-Deoxycytidine	Nucleotides and derivatives	Nucleotides and derivatives	575530	453295	331060	186110	146520	74249	1.26991	0.299201	-1.74081	down
mws2105	C14H12O3	Benzyl salicylate	Phenolic acids	Phenolic acids	28899	73704.5	118510	13026	11243	25919	1.15691	0.226978	-2.13937	down
mws0021	C14H12O3	Resveratrol	Others	Stilbene	733190	1047495	1361800	112200	178760	106320	1.37835	0.126422	-2.98368	down
Cmsp008043	C15H16O2	Dihydropinosylvin methyl ether	Others	Stilbene	4295300	6589050	8882800	1648500	3210400	2570600	1.2131	0.375851	-1.41177	down
mws0119	C14H28O2	Myristic Acid	Lipids	Free fatty acids	18707000	17640500	16574000	14509000	17059000	11535000	0.961613	0.81447	-0.296066	insig
pma6455	C5H11O8P	Ribulose-5-phosphate	Others	Saccharides and Alcohols	38296	38383.5	38471	22221	87079	7745	0.432915	1.01645	0.0235426	insig
Cmsn005615	C14H14O3	3,3',5-Trihydroxybibenzyl	Others	Stilbene	10829000	8413850	5998700	10807000	10789000	10935000	0.901541	1.28879	0.366015	insig
Zmhn003607	C14H14O3	Dihydroresveratrol	Others	Stilbene	9363400	6948600	4533800	8625000	8086200	9094600	0.728449	1.23794	0.307939	insig
mws0474	C12H22O4	Dodecanedioic aicd	Organic acids	Organic acids	2402.4	2173.1	1943.8	2124.3	1981.5	1354	0.768751	0.837483	-0.255869	insig
pmb0490	C13H18N2O2	p-Coumaroylputrescine	Alkaloids	Phenolamine	61685	61582.5	61480	515290	219140	212830	1.31921	5.12732	2.35821	up
mws4176	C12H16N2O3	L-Alanyl-L-Phenylalanine	Amino acids and derivatives	Amino acids and derivatives	625050	545935	466820	352760	422350	213300	1.1012	0.603497	-0.728582	insig
pmn001669	C12H14O5	Methyl sinapate	Phenolic acids	Phenolic acids	13544	16647	19750	16199	14128	7491.1	0.750455	0.757256	-0.401148	insig
mws0221	C6H12N2O4S2	L-Cystine	Amino acids and derivatives	Amino acids and derivatives	216730	177045	137360	218490	190180	156810	0.287914	1.06466	0.0903974	insig
HJAP106	C12H11N5O	N6-(4-hydroxybenzyl)adnine riboside	Nucleotides and derivatives	Nucleotides and derivatives	8897	8488.55	8080.1	9	3163.7	9	1.10513	0.124941	-3.00068	down
mws1383	C12H10N4O2	Lumichrome	Alkaloids	Alkaloids	21537	15432	9326.9	8784.5	6204.6	10468	0.990015	0.549879	-0.862815	insig
pme0264	C10H14N2O5	Thymidine	Nucleotides and derivatives	Nucleotides and derivatives	1377000	912940	448880	149300	123430	92257	1.33201	0.133264	-2.90764	down
Cmsn006847	C15H14O3	9,10-Dihydro-2-methoxy-4,5-phenanthrenediol	Quinones	PhenAnthraquinones	2265500	4335850	6406200	681510	664970	683710	1.33979	0.156078	-2.67966	down
Lmtn005519	C15H14O3	4-Methoxy-9,10-dihydrophenanthrene-2,5-diphenol	Quinones	PhenAnthraquinones	41960000	40426000	38892000	3513900	3403600	2679400	1.41431	0.0791314	-3.65961	down
Hmlp005401	C15H14O3	4,5-Dihydroxy-2-methoxy-9,10-dihydrophenanthrene	Quinones	PhenAnthraquinones	226940	414840	602740	70956	60789	62265	1.34839	0.155891	-2.68139	down
pmp001124	C15H14O3	Hircinol	Quinones	PhenAnthraquinones	217010	392895	568780	67893	56402	65626	1.34666	0.16113	-2.63371	down
Hmdp008314	C15H14O3	Coelonin	Quinones	PhenAnthraquinones	218460	409310	600160	85004	81048	87922	1.31672	0.206831	-2.27348	down
Hmdp007537	C15H14O3	Lusianthridin	Quinones	PhenAnthraquinones	33620	42427	51234	9527.5	14496	8161.4	1.35628	0.252865	-1.98356	down
mws0359	C15H30O2	Pentadecanoic Acid	Lipids	Free fatty acids	1559500	1347850	1136200	1094000	1298000	830910	0.849167	0.79705	-0.327259	insig
ML10180524	C9H13N3O5	Cytarabine	Nucleotides and derivatives	Nucleotides and derivatives	2575500	1817600	1059700	374440	541420	283280	1.30291	0.219913	-2.185	down
pme3732	C9H13N3O5	Cytidine	Nucleotides and derivatives	Nucleotides and derivatives	5144500	4063850	2983200	1172400	1354100	692460	1.32667	0.264032	-1.92122	down
mws0248	C9H12N2O6	Uridine	Nucleotides and derivatives	Nucleotides and derivatives	1536200	1414900	1293600	1070100	1310800	638040	0.937204	0.711226	-0.491621	insig
mws0976	C9H12N2O6	β-Pseudouridine	Nucleotides and derivatives	Nucleotides and derivatives	94403	78506.5	62610	88579	95876	43730	0.202288	0.968858	-0.0456426	insig
Hmdp008975	C15H16O3	Batatasin IV	Others	Others	4149600	4608300	5067000	5974000	4339500	4886900	0.52281	1.09949	0.13684	insig
pmf0390	C15H16O3	Batatasin III	Others	Others	6875400	9272700	11670000	3715900	6245000	3650400	1.18949	0.489297	-1.03122	down
mws0124	C13H14N2O3	N-(3-Indolylacetyl)-L-alanine	Amino acids and derivatives	Amino acids and derivatives	77467	50062.5	22658	9	9	5198.7	1.16587	0.0347346	-4.84748	down
pmb2591	C13H14N2O3	N-Acetyl-L-Tryptophan	Amino acids and derivatives	Amino acids and derivatives	29785000	20533000	11281000	51024	247120	463630	1.34862	0.0123667	-6.3374	down
Lmrj002087	C10H18N2O5	L-Isoleucyl-L-Aspartate	Amino acids and derivatives	Amino acids and derivatives	3332200	2707950	2083700	518100	650660	283500	1.35208	0.178765	-2.48386	down
pme2563	C8H14N2O5S	γ-Glu-Cys	Amino acids and derivatives	Amino acids and derivatives	3956.9	6783.85	9610.8	3105.1	4161.1	6012.8	0.737773	0.652481	-0.615992	insig
mws1715	C10H13N5O3	Cordycepin (3'-Deoxyadenosine)	Nucleotides and derivatives	Nucleotides and derivatives	204770	156070	107370	26528	18247	10754	1.3624	0.118598	-3.07584	down
pme3961	C10H13N5O3	2'-Deoxyadenosine	Nucleotides and derivatives	Nucleotides and derivatives	15935000	12044150	8153300	2311900	1897000	924100	1.34521	0.142061	-2.81542	down
pme2776	C10H12N4O4	2'-Deoxyinosine	Nucleotides and derivatives	Nucleotides and derivatives	1203600	904430	605260	154770	138420	62850	1.34744	0.131221	-2.92993	down
Lmhn003373	C11H10O7	p-Hydroxybenzoylmalic acid	Phenolic acids	Phenolic acids	5220	2614.5	9	15973	4697.8	9	0.117707	2.63655	1.39865	insig
Hmln005580	C15H10O4	Cymbinodin A	Quinones	PhenAnthraquinones	1597	1570.3	1543.6	5740.7	6304.9	3415	1.34029	3.28188	1.71452	up
Lmcn009122	C16H30O2	(7Z)-Hexadecenoic acid*	Lipids	Free fatty acids	18087	17453	16819	13337	16901	11186	1.01693	0.791153	-0.337971	insig
mws0361	C16H30O2	Palmitoleic Acid*	Lipids	Free fatty acids	10637	10475	10313	8498.4	11032	7655.1	0.829758	0.865091	-0.209075	insig
Hmln005329	C15H12O4	Ephemeranthoquinone B	Quinones	PhenAnthraquinones	9904.6	34103.8	58303	16376	13941	7845.4	0.81774	0.373002	-1.42274	insig
mws1359	C16H16O3	Pterostilbene	Others	Stilbene	6847.1	7501.55	8156	81430	48189	153660	1.36654	12.5876	3.65393	up
mws0120	C8H20NO6P	Choline Alfoscerate	Lipids	PC	2133200	2073700	2014200	1334300	4057300	2384100	0.280151	1.24989	0.321803	insig
mws1090	C6H13O9P	Glucose-1-phosphate*	Others	Saccharides and Alcohols	1936200	1686500	1436800	1068800	1526300	882200	1.04238	0.687281	-0.541027	insig
mws0866	C6H13O9P	D-Glucose 6-phosphate*	Others	Saccharides and Alcohols	1725400	1639650	1553900	1192600	1441700	893520	1.10577	0.71719	-0.479573	insig
pme3313	C6H13O9P	D-Fructose 6-phosphate*	Others	Saccharides and Alcohols	836500	795300	754100	466480	738910	543530	1.0767	0.733023	-0.448069	insig
Zmhn004045	C15H16O4	Tristin	Phenolic acids	Phenolic acids	392360	423005	453650	1743800	2432100	1589900	1.3936	4.54352	2.18381	up
Zmhn003913	C15H16O4	Dendrosinen B	Others	Others	220310	566425	912540	1644900	1413000	1269200	1.11413	2.54644	1.34848	up
Zmpn000095	C6H15O9P	Sorbitol-6-phosphate	Others	Saccharides and Alcohols	17506	27165	36824	21543	32899	9648.5	0.504293	0.786435	-0.346601	insig
Hmjp000461	C10H16O8	3-O-Glucoside-3-hydroxy-y-butyrolactone	Others	Others	29859	29704.5	29550	63920	35793	75106	1.15144	1.96176	0.972146	insig
Lmlp003161	C14H20N2O3	N-Feruloylputrescine	Alkaloids	Phenolamine	153780	113694	73609	661640	431210	589470	1.353	4.93228	2.30226	up
Hmsn000210	C17H30O2	Methyl 7,10-hexadecadienoate	Lipids	Free fatty acids	7498100	8564450	9630800	9743200	9088900	10594000	0.901468	1.14528	0.195701	insig
pme1184	C10H13N5O4	2'-Deoxyguanosine	Nucleotides and derivatives	Nucleotides and derivatives	5817900	4166900	2515900	802880	569470	288020	1.33011	0.132822	-2.91243	down
pme0230	C10H13N5O4	Adenosine	Nucleotides and derivatives	Nucleotides and derivatives	4227600	4513650	4799700	3968800	4351800	2503500	0.835325	0.79936	-0.323082	insig
pme2890	C8H16N2O4S2	L-Homocystine	Amino acids and derivatives	Amino acids and derivatives	179660	222185	264710	179890	248760	93598	0.642692	0.783503	-0.351989	insig
mws1060	C10H12N4O5	9-(Arabinosyl)hypoxanthine	Nucleotides and derivatives	Nucleotides and derivatives	6131300	4177400	2223500	1294600	1081000	310840	1.18972	0.214363	-2.22187	down
pmp000087	C13H16O6	2-Feruloyl-sn-glycerol	Phenolic acids	Phenolic acids	65206	60942	56678	27212	79831	39074	0.635358	0.799213	-0.323347	insig
mws0383	C17H32O2	10-Heptadecenoic Acid	Lipids	Free fatty acids	2054800	1877650	1700500	1318400	1463100	910420	1.16721	0.655415	-0.609519	insig
pmp000344	C15H10O5	3',4',7-Trihydroxyflavone	Flavonoids	Flavonoid	31126	19867.5	8608.9	12683	25310	19727	0.103159	0.968418	-0.0462979	insig
pmp000571	C15H10O5	Apigenin	Flavonoids	Flavonoid	33207	34378.5	35550	37632	34235	40847	0.88465	1.09287	0.128126	insig
Cmsp007094	C16H14O4	Nudol	Quinones	PhenAnthraquinones	120200	146345	172490	717080	432840	672650	1.36671	4.15131	2.05357	up
mws1297	C13H18O6	Benzyl glucoside	Phenolic acids	Phenolic acids	17245	14922	12599	18333	18898	28097	1.06292	1.45932	0.545298	insig
pme3475	C15H12O5	Butin	Flavonoids	Dihydroflavone	2611500	3071400	3531300	8222200	5653300	7484000	1.33904	2.31811	1.21295	up
pme2960	C15H12O5	Naringenin chalcone*	Flavonoids	Chalcones	1099200	3004650	4910100	8230600	5025600	6490400	1.00494	2.19067	1.13137	up
mws0914	C15H12O5	Pinobanksin*	Flavonoids	Dihydroflavonol	887760	2279780	3671800	6440600	3530500	5221800	1.00958	2.2214	1.15147	up
pme0376	C15H12O5	Naringenin (5,7,4'-Trihydroxyflavanone)*	Flavonoids	Dihydroflavone	847000	2406050	3965100	6698000	3726800	5424500	0.982824	2.19576	1.13472	insig
Cmsp005585	C16H16O4	Ephemeranthol A	Quinones	PhenAnthraquinones	524170	886935	1249700	6084400	3707600	4962800	1.34308	5.54524	2.47125	up
Cmsp007709	C16H16O4	Ephemeranthol B; Flavanthridin	Quinones	PhenAnthraquinones	39847000	41711500	43576000	3247300	9903300	6168300	1.34086	0.154385	-2.69539	down
Cmsp007222	C16H16O4	Erianthridin	Quinones	PhenAnthraquinones	18452	30267	42082	145970	91368	131800	1.3198	4.06535	2.02338	up
pmp001121	C16H16O4	2,7-Dihydroxy-3,4,6-trimethoxyphenanthrene	Quinones	PhenAnthraquinones	6496.5	9209.75	11923	67757	30937	48225	1.33505	5.31752	2.41075	up
pmp001264	C16H35NO2	Hexadecylsphingosine	Lipids	Sphingolipids	3231100	2735850	2240600	1658200	2555500	2930800	0.493545	0.870479	-0.200119	insig
pme1201	C15H14O5	Phloretin	Flavonoids	Chalcones	1271900	2629200	3986500	6972300	4854100	5942800	1.11892	2.2528	1.17172	up
Cmsp006710	C16H18O4	3',4-Dihydroxy-3,5'-dimethoxybibenzyl	Others	Stilbene	10622000	13249500	15877000	11448000	12006000	10877000	0.693014	0.863706	-0.211389	insig
pmp001125	C16H18O4	Dendrobin A	Others	Others	7419400	9733700	12048000	8573800	8574700	8227400	0.560296	0.869005	-0.202564	insig
Zmhn004964	C16H18O4	3,4-Dihydroxy-5,4'-dimethoxybibenzyl	Phenolic acids	Phenolic acids	223560	512290	801020	1978100	1490700	2016800	1.23846	3.56933	1.83565	up
Lmtp005493	C16H18O4	4,4'-Dihydroxy-3,5-dimethoxybibenzyl	Phenolic acids	Phenolic acids	1098800	2458900	3819000	9507900	7017200	9598200	1.24096	3.54133	1.82429	up
Zmhn004470	C16H18O4	Gigantol(4',5-dihydroxy-3,3-dimethoxybibenzyl)	Others	Others	255030	459035	663040	1235800	1314900	1071300	1.24073	2.63016	1.39515	up
pmb1574	C18H28O2	9,12-Octadecadien-6-Ynoic Acid	Lipids	Free fatty acids	129490	134485	139480	136930	201930	130730	0.608478	1.16392	0.218994	insig
mws1038	C11H22N2O4S	Pantetheine	Others	Others	164750	221315	277880	155280	244640	201990	0.309012	0.906566	-0.141516	insig
pmp001230	C16H22O4	Senkyunolide M	Others	Others	1546400	1507450	1468500	1812800	1850900	1656000	1.28061	1.17631	0.234272	insig
Lmxp011770	C16H22O4	Diisobutyl phthalate*	Phenolic acids	Phenolic acids	12646000	12444500	12243000	15514000	14993000	14323000	1.36133	1.2008	0.263994	insig
Lmlp012720	C16H22O4	Dibutyl phthalate*	Phenolic acids	Phenolic acids	12779000	12568500	12358000	15553000	14640000	13549000	1.22679	1.1601	0.214244	insig
mws5035	C15H22N2O3	L-Leucyl-L-phenylalanine	Amino acids and derivatives	Amino acids and derivatives	1913400	1601950	1290500	367210	778310	415710	1.2929	0.32486	-1.62211	down
pmp001133	C17H28NO2+	N-Methyldendrobine	Alkaloids	Sesquiterpene alkaloids	298520	252340	206160	186760	194130	191670	1.10356	0.756334	-0.402905	insig
Lmbn005923	C18H30O2	Crepenynic acid	Lipids	Free fatty acids	331230	324195	317160	323480	333550	252980	0.559404	0.935661	-0.0959419	insig
pmb0889	C18H30O2	Punicic acid (9Z,11E,13Z-octadecatrienoic acid)	Lipids	Free fatty acids	15621000	12822000	10023000	7029500	9894200	7663900	1.13387	0.639203	-0.645653	insig
mws0367	C18H30O2	α-Linolenic Acid*	Lipids	Free fatty acids	15034000	14625500	14217000	14815000	15893000	12243000	0.249224	0.978907	-0.0307567	insig
mws0366	C18H30O2	γ-Linolenic Acid*	Lipids	Free fatty acids	13570000	13817000	14064000	14533000	15926000	11986000	0.129793	1.02398	0.0341877	insig
Lmhn002926	C13H12O7	p-Coumaroylmalic acid	Phenolic acids	Phenolic acids	87984	69474.5	50965	13300	112130	19675	0.709176	0.696203	-0.522421	insig
mws0629	C13H16N2O5	L-Aspartyl-L-Phenylalanine	Amino acids and derivatives	Amino acids and derivatives	85143	71136.5	57130	35830	41221	34340	1.31572	0.521959	-0.937992	insig
pmp001245	C15H22NO4+	Feruloylcholine	Alkaloids	Alkaloids	76647	46224.5	15802	9	9	4867.2	1.1585	0.0352281	-4.82713	down
Lmbn006152	C18H32O2	(9Z,11E)-Octadecadienoic acid	Lipids	Free fatty acids	31355	29291.5	27228	30822	40693	25650	0.401178	1.10572	0.144992	insig
mws1491	C18H32O2	Linoleic acid	Lipids	Free fatty acids	38363000	36185000	34007000	35054000	44057000	31879000	0.0938117	1.02243	0.0320035	insig
YC512118	C18H35NO	Oleamide (9-Octadecenamide)	Lipids	Free fatty acids	51689	62967.5	74246	77107	18864	46031	0.646277	0.751721	-0.411731	insig
mws2623	C18H34O2	11-Octadecanoic acid(Vaccenic acid)	Lipids	Free fatty acids	11065000	8796800	6528600	7018500	7671000	6498900	0.749426	0.802883	-0.316739	insig
pme1178	C10H13N5O5	Guanosine	Nucleotides and derivatives	Nucleotides and derivatives	28747000	23636500	18526000	6481700	7875400	4048900	1.34328	0.25957	-1.9458	down
Hmqp002567	C17H17NO3	P-Hydroxycinnamic acid p-hydroxyphenethylamine	Others	Others	9239200	8035700	6832200	252800	1639800	273850	1.29505	0.0898677	-3.47605	down
pmp001252	C17H17NO3	p-Coumaroyltyramine	Alkaloids	Phenolamine	9864900	8268950	6673000	256320	1594600	270070	1.29936	0.0855002	-3.54793	down
pmp001126	C16H12O5	7-Hydroxy-5,6-dimethoxy-1,4-phenanthrenequinone	Quinones	PhenAnthraquinones	83760	51360.5	18961	19636	16383	15145	1.03173	0.332058	-1.59049	down
pmp000416	C16H12O5	3'-Methoxydaidzein	Flavonoids	Isoflavones	226420	157320	88221	92980	95540	97022	0.873697	0.605011	-0.724966	insig
mws0129	C16H12O5	Genkwanin (Apigenin 7-methyl ether)	Flavonoids	Flavonoid	40381	22932.1	5483.2	5171.8	3067	6956.4	0.998061	0.220872	-2.17872	insig
mws0051	C16H12O5	Acacetin	Flavonoids	Flavonoid	59623	38808	17993	26731	24135	23851	0.605035	0.641766	-0.63988	insig
Zmhp008540	C16H12O5	Denbinobin	Quinones	PhenAnthraquinones	13920000	9961250	6002500	6596300	6622500	6994900	0.796136	0.676411	-0.564028	insig
mws0668	C10H12N4O6	Xanthosine	Nucleotides and derivatives	Nucleotides and derivatives	1820700	1238890	657080	78635	109460	96710	1.3729	0.0766291	-3.70596	down
pmn001491	C15H24O5	Dendrobiumane D	Others	Others	179010	135650	92290	114550	186660	219710	0.594636	1.28006	0.35621	insig
Zmyn005026	C18H36O2	16-Methylheptadecanoic acid	Lipids	Free fatty acids	11870000	11375000	10880000	13279000	10954000	12364000	0.672272	1.07244	0.100896	insig
mws1489	C18H36O2	Stearic Acid	Lipids	Free fatty acids	27045000	27477500	27910000	30896000	25096000	29322000	0.326426	1.03496	0.0495693	insig
pmp001269	C18H39NO	Hexadecyl ethanolamine	Alkaloids	Alkaloids	280600	274530	268460	249620	224570	226040	1.30033	0.850217	-0.234097	insig
Hmbp002730	C15H10O6	Isoscutellarein	Flavonoids	Flavonoid	3974.2	15981.1	27988	103230	72974	96997	1.22111	5.69842	2.51056	up
pme0088	C15H10O6	Luteolin (5,7,3',4'-Tetrahydroxyflavone)	Flavonoids	Flavonoid	2516.7	8212.35	13908	42947	34588	42103	1.23168	4.85602	2.27977	up
pmn001511	C13H18O7	3-Hydroxy-5-Methylphenol-1-O-Glucoside	Phenolic acids	Phenolic acids	72599	61357	50115	36987	50480	67537	0.582536	0.842088	-0.247957	insig
mws1708	C13H18O7	Gastrodin	Phenolic acids	Phenolic acids	32032	48138.5	64245	170710	127880	143580	1.32252	3.06179	1.61438	up
mws1094	C15H12O6	Aromadendrin (Dihydrokaempferol)	Flavonoids	Dihydroflavonol	20458	40926.5	61395	81377	51528	72801	0.916163	1.67541	0.744514	insig
mws0064	C15H12O6	Eriodictyol (5,7,3',4'-Tetrahydroxyflavanone)	Flavonoids	Dihydroflavone	135080	691740	1248400	4064100	3074600	4168400	1.18242	5.44863	2.44589	up
Lmtp006213	C17H20O4	3'-Hydroxy-3,4,5-trimethoxybibenzyl	Phenolic acids	Phenolic acids	325010	439410	553810	1872100	1444700	2163700	1.36811	4.15747	2.05571	up
pmn001686	C16H32O4	10,16-Dihydroxypalmitic acid	Lipids	Free fatty acids	9985.9	8972.3	7958.7	7228.1	14011	10042	0.409714	1.16214	0.216779	insig
pmb3081	C6H11PO11	Glucarate O-Phosphoric acid	Others	Saccharides and Alcohols	1212700	2379050	3545400	5162000	7576200	3307800	1.0332	2.24824	1.16879	up
Zmhn004017	C16H18O5	Dendrocandin C	Phenolic acids	Phenolic acids	5190200	5840900	6491600	23309000	14978000	16527000	1.36557	3.12817	1.64532	up
pmf0314	C20H34O	(+)-cis-Abienol	Others	Saccharides and Alcohols	15487	15271.5	15056	16086	15282	13942	0.228911	0.988988	-0.0159748	insig
Hmjp003400	C19H16O3	1,7-Bis-(4-hydroxyphenyl)-2,4,6-heptatrienone	Phenolic acids	Phenolic acids	43626	46393.5	49161	54826	76417	61141	1.18855	1.38226	0.467032	insig
pmb0494	C15H22N2O4	Sinapoylputrescine	Alkaloids	Phenolamine	9	9	9	9	6735.2	9	0.636039	250.119	7.96647	insig
pmb2792	C18H30O3	13-Hydroxy-6,9,11-octadecatrienoic acid	Lipids	Free fatty acids	62649	53796	44943	31406	116780	72176	0.33875	1.36542	0.449342	insig
pmb2786	C18H30O3	9-Hydroxy-10,12,15-octadecatrienoic acid	Lipids	Free fatty acids	115110	92295	69480	40773	59461	32244	1.20824	0.478459	-1.06353	down
pmb2787	C18H30O3	9-Oxo-10E,12Z-octadecadienoic acid	Lipids	Free fatty acids	142270	119368	96467	72854	115350	69036	0.931954	0.718336	-0.47727	insig
Lmqp000329	C8H14N3O7P	5-Aminoimidazole ribonucleotide	Nucleotides and derivatives	Nucleotides and derivatives	1244100	1196750	1149400	278250	844230	412060	1.16558	0.427419	-1.22628	down
Lmbn005662	C18H32O3	9(10)-EpOME;(9R,10S)-(12Z)-9,10-Epoxyoctadecenoic acid	Lipids	Free fatty acids	174230	160500	146770	154820	178630	166360	0.408687	1.03803	0.053844	insig
Lmbn005369	C18H32O3	13(S)-HODE;13(S)-Hydroxyoctadeca-9Z,11E-dienoic acid*	Lipids	Free fatty acids	2247800	1860850	1473900	1310100	1864100	1454300	0.69833	0.829101	-0.27038	insig
pmb2799	C18H32O3	12,13-Epoxy-9-Octadecenoic Acid	Lipids	Free fatty acids	504970	423835	342700	261390	393950	277450	0.958154	0.733611	-0.446913	insig
Rfmb091	C18H32O3	9S-Hydroxy-10E,12Z-octadecadienoic acid*	Lipids	Free fatty acids	2221500	1853900	1486300	1308900	1871700	1502400	0.67012	0.842009	-0.248093	insig
pme1474	C11H15N5O3S	5'-Deoxy-5'-(methylthio)adenosine	Nucleotides and derivatives	Nucleotides and derivatives	33762000	22598500	11435000	2385800	3144300	2526200	1.34853	0.118832	-3.073	down
Lmjp004941	C16H12O6	Rhamnocitrin (7-Methylkaempferol)*	Flavonoids	Flavonoid	70149	84448.5	98748	102760	129030	152270	1.15324	1.51595	0.600226	insig
mws0058	C16H12O6	Diosmetin (5,7,3'-Trihydroxy-4'-methoxyflavone)*	Flavonoids	Flavonoid	93269	110910	128550	133290	167270	206790	1.13918	1.52482	0.608636	insig
Zmhp002714	C16H12O6	5,6,7-Tetrahydroxy-8-methoxyflavone	Flavonoids	Flavonoid	43739	33447	23155	7371.1	11193	16894	1.22345	0.353376	-1.50072	down
pmp001127	C16H12O6	Chrysoeriol*	Flavonoids	Flavonoid	73083	83291.5	93500	99954	125650	152600	1.17139	1.51358	0.597961	insig
pmp000001	C16H12O6	Hispidulin (5,7,4'-Trihydroxy-6-methoxyflavone)*	Flavonoids	Flavonoid	73176	86129.5	99083	111560	128680	164680	1.1981	1.5671	0.648095	insig
Zmhp003514	C16H12O6	6,7,8-Tetrahydroxy-5-methoxyflavone	Flavonoids	Flavonoid	73814	81894	89974	99649	122450	175510	1.13605	1.61839	0.694558	insig
Zmhn001926	C13H16O8	1-O-Salicyl-D-glucose	Phenolic acids	Phenolic acids	612690	843395	1074100	572110	542170	2041500	0.0824398	1.24725	0.318754	insig
pmb3142	C13H16O8	Salicylic acid-2-O-glucoside	Phenolic acids	Phenolic acids	780800	1056150	1331500	4055000	3540800	3152300	1.36343	3.39223	1.76223	up
Hmtn001302	C13H16O8	Glucosyloxybenzoic acid	Phenolic acids	Phenolic acids	644290	885045	1125800	623360	605370	2044400	0.115436	1.23275	0.301886	insig
mws2367	C14H20O7	Salidroside	Phenolic acids	Phenolic acids	269110	337905	406700	79242	72480	112340	1.36628	0.260489	-1.9407	down
Hmyn001360	C18H20O4	Doitungbiphenyl A	Phenolic acids	Phenolic acids	362770	442750	522730	132180	111610	131440	1.39183	0.2825	-1.82368	down
Zmyn005384	C18H36O3	2R-Hydroxyoctadecanoic Acid	Lipids	Free fatty acids	869030	587630	306230	161900	192250	180840	1.23643	0.303473	-1.72036	down
Lmqn008288	C18H36O3	3-Hydroxyoctadecanoic Acid	Lipids	Free fatty acids	543930	499070	454210	352420	442320	431730	1.05319	0.81917	-0.287765	insig
pmb3079	C8H16NO9P	N-Acetyl-D-glucosamine-1-phosphate	Others	Saccharides and Alcohols	111990	94074.5	76159	27846	24910	23780	1.39394	0.271189	-1.88263	down
mws1349	C18H39NO2	Dihydrosphingosine	Lipids	Sphingolipids	333870	374215	414560	621580	624240	1007500	1.26865	2.00715	1.00515	up
Hmyp002315	C15H10O7	3,5,7,4'-Tetrahydroxy-Coumaronochromone	Others	Others	9	32265	64521	46911	171120	30531	0.67972	2.56792	1.3606	insig
mws0920	C15H10O7	Tricetin (5,7,3',4',5'-Pentahydroxyflavone)	Flavonoids	Flavonoid	21544	68512	115480	181190	207650	150350	1.07105	2.62334	1.3914	up
mws1033	C16H14O6	Homoeriodictyol	Flavonoids	Dihydroflavone	98953	124156	149360	309690	307410	508580	1.33096	3.02221	1.5956	up
mws0463	C16H14O6	Hesperetin	Flavonoids	Dihydroflavone	52726	69170.5	85615	152070	157550	270220	1.29229	2.79425	1.48246	up
mws0397	C20H30O2	Cis-5,8,11,14,17-Eicosapentaenoic Acid	Lipids	Free fatty acids	67497	68976	70455	9	9	9	1.4165	0.00013048	-12.9039	down
mws1375	C12H21N3O6	Nicotianamine	Amino acids and derivatives	Amino acids and derivatives	216940	230265	243590	295120	402100	284970	1.17651	1.42183	0.507744	insig
mws0044	C15H12O7	Dihydroquercetin(Taxifolin)	Flavonoids	Dihydroflavonol	201070	809435	1417800	2692800	3025700	1898700	1.07705	3.13684	1.64931	up
Lmtp004909	C17H20O5	Moscatilin (4,4'-Dihydroxy-3,3',5-Trimethoxybibenzyl)	Phenolic acids	Phenolic acids	125740	137360	148980	1130300	580500	978190	1.38007	6.52541	2.70607	up
mws0369	C20H32O2	Arachidonic Acid	Lipids	Free fatty acids	66137	63861.5	61586	9818	10551	3453.4	1.35042	0.124344	-3.00759	down
pme1086	C10H17N3O6S	Glutathione reduced form	Amino acids and derivatives	Amino acids and derivatives	45841	120060	194280	42327	129980	95203	0.293554	0.742709	-0.429131	insig
pmn001610	C20H36O2	Eicosadienoic acid	Lipids	Free fatty acids	3649000	2724550	1800100	818480	2012900	812910	1.08154	0.445858	-1.16534	down
pmb2791	C18H30O4	9-Hydroperoxy-10E,12,15Z-octadecatrienoic acid	Lipids	Free fatty acids	181210	159905	138600	110390	226910	252680	0.399838	1.22986	0.298488	insig
pmp001214	C16H24NO5+	Sinapine	Alkaloids	Alkaloids	10279000	7002650	3726300	503490	1197000	962640	1.31781	0.126768	-2.97974	down
pme3967	C12H17N5O5	2-(Dimethylamino)guanosine	Nucleotides and derivatives	Nucleotides and derivatives	889840	624275	358710	126220	125580	122190	1.34024	0.199693	-2.32414	down
mws0636	C18H20N2O3	L-Phenylalanyl-L-phenylalanine	Amino acids and derivatives	Amino acids and derivatives	139070	95908.5	52747	21475	41410	24186	1.21413	0.302618	-1.72443	down
Lmbn004685	C18H32O4	5S,8R-DiHODE; (5S,8R,9Z,12Z)-5,8-Dihydroxyoctadeca-9,12-dienoate	Lipids	Free fatty acids	850520	843410	836300	2084200	2773700	1528500	1.31939	2.52404	1.33573	up
pmn001689	C18H32O4	9-Hydroxy-12-oxo-15(Z)-octadecenoic acid	Lipids	Free fatty acids	78534	77627	76720	86399	94360	62808	0.157992	1.04589	0.0647257	insig
Rfmb087	C18H32O4	9-Hydroxy-13-oxo-10-octadecenoic Acid	Lipids	Free fatty acids	775150	734135	693120	755850	1051500	831740	0.91316	1.19828	0.260961	insig
pmf0397	C20H40O2	Arachidic acid	Lipids	Free fatty acids	49623000	48757500	47892000	53742000	53855000	47501000	0.772414	1.06034	0.0845215	insig
mws1433	C18H19NO4	N-Feruloyltyramine	Alkaloids	Phenolamine	30375000	29992500	29610000	1377400	12532000	2304600	1.20331	0.180201	-2.47232	down
Hmjp005980	C18H19NO4	Cis-N-Feruloyltyramine	Alkaloids	Alkaloids	30941000	30444500	29948000	1402300	12274000	2288600	1.21114	0.174798	-2.51624	down
mws1174	C17H14O6	3-O-Acetylpinobanksin	Flavonoids	Dihydroflavonol	9451.2	13190.6	16930	12261	19213	69134	0.766333	2.54242	1.3462	insig
mws2627	C16H12O7	Tamarixetin (3,3',5,7-Tetrahydroxy-4'-Methoxyflavone)	Flavonoids	Flavonoid	9	6932.5	13856	9744	11338	9301.1	0.639688	1.4609	0.546859	insig
mws0988	C16H12O7	Rhamnetin	Flavonoids	Flavonols	33562	30004.5	26447	46216	33735	57873	1.0877	1.53115	0.614614	insig
mws0066	C16H12O7	Isorhamnetin	Flavonoids	Flavonols	5340.3	25106.2	44872	39773	52414	49132	0.843661	1.87629	0.90788	insig
Lmdp003808	C16H12O7	Azaleatin (5-O-Methylquercetin)	Flavonoids	Flavonols	5711.5	2860.25	9	9962	20065	5269.2	0.820684	4.11342	2.04034	insig
pmb2871	C13H16O9	1-O-Gentisoyl-D-glucoside*	Phenolic acids	Phenolic acids	6124800	4174700	2224600	1751900	2106800	2914000	0.903891	0.540773	-0.886904	insig
pmn001367	C13H16O9	Protocatechuic acid-4-O-glucoside*	Phenolic acids	Phenolic acids	3366700	2530900	1695100	1370100	1313900	1978600	0.986238	0.61409	-0.703478	insig
Zmtn001661	C14H20O8	Vanilloloside	Others	Others	4057000	2787750	1518500	1069700	1382100	2157800	0.87342	0.551173	-0.859422	insig
Hmtn001120	C14H20O8	5-(2-Hydroxyethyl)-2-O-glucosylphenol	Phenolic acids	Phenolic acids	2502600	2500750	2498900	2247000	1947200	2495900	0.901202	0.891746	-0.165296	insig
pmn001553	C14H20O8	Cimidahurinine	Phenolic acids	Phenolic acids	1605900	1606250	1606600	1768300	1586800	2342000	0.792611	1.18228	0.241569	insig
pme3459	C20H28O3	Cafestol	Terpenoids	Ditepenoids	13028	6518.5	9	30481	26605	49062	0.871868	5.42804	2.44043	insig
pmb2221	C18H39NO3	4-Hydroxysphinganine	Lipids	Sphingolipids	21496000	22786500	24077000	21825000	23197000	36521000	0.599824	1.19286	0.254419	insig
Hmdp009461	C21H18O3	Shancidin	Quinones	PhenAnthraquinones	9	9	9	29267	15909	26790	1.41458	2665.41	11.3801	up
pmp000970	C20H30O3	Hispanolone	Terpenoids	Ditepenoids	226050	177220	128390	107730	146710	108060	0.975003	0.681827	-0.552523	insig
mws0582	C11H19N3O6S	S-(Methyl)glutathione	Amino acids and derivatives	Amino acids and derivatives	9	13156.5	26304	20131	21231	20983	0.655679	1.57957	0.659536	insig
pmb0325	C17H27N3O3	Feruloylspermidine	Alkaloids	Phenolamine	47539	37274.5	27010	37174	71820	22129	0.125089	1.17259	0.229697	insig
pme3174	C9H14N3O8P	Cytidine 5'-monophosphate(Cytidylic acid)	Nucleotides and derivatives	Nucleotides and derivatives	44111	34816	25521	35105	53220	12734	0.26701	0.967553	-0.0475871	insig
pme3188	C9H13N2O9P	Uridine 5'-monophosphate	Nucleotides and derivatives	Nucleotides and derivatives	207030	160785	114540	88582	121000	54945	1.04774	0.548407	-0.86668	insig
mws0983	C20H39NO2	N-Oleoylethanolamine	Alkaloids	Alkaloids	1087200	753690	420180	264460	270110	242470	1.23689	0.34366	-1.54094	down
Zmhn002301	C15H18O8	p-Coumaric acid-4-O-glucoside	Phenolic acids	Phenolic acids	92852	60435.5	28019	33614	48091	57707	0.303782	0.76893	-0.379076	insig
pmn001419	C15H18O8	1-O-[(E)-p-Cumaroyl]-D-glucose	Phenolic acids	Phenolic acids	196600	124356	52113	54570	69421	72977	0.757116	0.527966	-0.921483	insig
Lmsn000363	C16H22O7	Raspberryketone glucoside	Phenolic acids	Phenolic acids	7793300	5033900	2274500	250470	368890	171480	1.36014	0.0523676	-4.25518	down
Smjp002269	C18H17NO5	N-[3-(4-Hydroxyphenyl)acryloyl]-L-tyrosine	Amino acids and derivatives	Amino acids and derivatives	74816	86531	98246	75753	84912	70164	0.725789	0.889196	-0.169427	insig
pmn001690	C16H24O7	3-Hydroxy-4-isopropylbenzylalcohol-3-O-glucoside	Phenolic acids	Phenolic acids	9	13872.5	27736	17313	34347	40176	0.705486	2.20667	1.14187	insig
pmn001691	C18H32O5	9,12,13-Trihydroxy-10,15-octadecadienoic acid	Lipids	Free fatty acids	129160	173965	218770	101140	99239	75476	1.23175	0.528564	-0.919849	insig
mws0371	C22H32O2	Cis-4,7,10,13,16,19-Docosahexaenoic Acid	Lipids	Free fatty acids	9455.2	8557.35	7659.5	7042.5	7463.3	5305.4	1.05378	0.771703	-0.373882	insig
mws0884	C10H12N5O6P	Cyclic 3',5'-Adenylic acid	Nucleotides and derivatives	Nucleotides and derivatives	185740	188270	190800	180230	183250	106340	0.740806	0.83182	-0.265658	insig
pmp000004	C17H14O7	4',5,7-Trihydroxy-3',6-dimethoxyflavone (Jaceosidin)	Flavonoids	Flavonoid	119350	78101	36852	39675	82489	36773	0.533255	0.67834	-0.55992	insig
Lmzp004885	C17H14O7	Tricin (5,7,4'-Trihydroxy-3',5'-dimethoxyflavone)	Flavonoids	Flavonoid	255690	176020	96349	90927	179100	93175	0.616229	0.687806	-0.539926	insig
pmn001694	C18H34O5	9,10,13-Trihydroxy-11-Octadecenoic Acid	Lipids	Free fatty acids	2562400	2571100	2579800	1900000	2362400	1898400	1.1957	0.798724	-0.324231	insig
pmp001284	C19H38O4	Monopalmitin	Lipids	Glycerol ester	124230	117715	111200	101530	112040	77790	0.952581	0.825044	-0.277458	insig
pme3184	C10H14N5O6P	2'-Deoxyadenosine-5'-monophosphate	Nucleotides and derivatives	Nucleotides and derivatives	133310	188085	242860	306580	348600	386120	1.22749	1.84544	0.883967	insig
pmc0066	C10H13N4O7P	2'-Deoxyinosine-5'-monophosphate	Nucleotides and derivatives	Nucleotides and derivatives	2010000	2175700	2341400	871110	1629000	1148000	1.20417	0.558917	-0.839293	insig
pmn001518	C13H16O10	1-O-Galloyl-D-glucose	Tannins	Tannin	884830	863985	843140	861730	766600	935520	0.160367	0.989157	-0.0157288	insig
Hmln000659	C13H16O10	3-O-Galloyl-D-glucose	Tannins	Tannin	47607	42579	37551	9	9	9	1.41633	0.000211372	-12.2079	down
Hmln000873	C13H16O10	2-O-Galloyl-D-glucose	Tannins	Tannin	928360	774195	620030	725390	673550	1052200	0.195799	1.05535	0.0777215	insig
Lmmn001294	C14H20O9	Koaburaside	Phenolic acids	Phenolic acids	11686000	14245000	16804000	16888000	17944000	15683000	0.875297	1.18205	0.241294	insig
pmp001120	C21H34NO2+	N-Isopentenyl-dendrobine	Alkaloids	Sesquiterpene alkaloids	4655.9	4810.45	4965	4997.2	14125	4219.9	0.564387	1.61746	0.693728	insig
mws0675	C11H15N2O8P	β-Nicotinamide mononucleotide	Nucleotides and derivatives	Nucleotides and derivatives	87891	132606	177320	300740	450240	297910	1.27063	2.63662	1.39869	up
Zmyn000083	C6H14O12P2	D-Glucose 1,6-bisphosphate	Others	Saccharides and Alcohols	7323	5329.5	3336	1679.6	5029.5	2356.7	0.871765	0.56702	-0.818528	insig
pme3311	C6H14O12P2	D-Fructose-1,6-biphosphate	Others	Saccharides and Alcohols	35630	29749	23868	24690	31885	37146	0.218394	1.05013	0.0705687	insig
Lmbn001162	C15H16O9	Esculetin-7-O-glucoside	Lignans and Coumarins	Coumarins	246700	187620	128540	132230	307910	214000	0.296201	1.16217	0.216823	insig
mws1015	C15H16O9	Esculin (6,7-DihydroxyCoumarin-6-glucoside)	Lignans and Coumarins	Coumarins	229400	177840	126280	123730	317770	208130	0.340311	1.21763	0.284076	insig
pmf0400	C22H44O2	Docosanoic acid (Behenic acid)	Lipids	Free fatty acids	19806	17534.5	15263	15640	25059	7325.6	0.39073	0.912954	-0.131385	insig
pmn001420	C15H18O9	1-O-[(E)-Caffeoyl]-D-glucose	Phenolic acids	Phenolic acids	1354600	976775	598950	315340	498510	511840	1.12864	0.452404	-1.14432	down
Zmhn001793	C15H18O9	6-O-Caffeoyl-D-glucose	Phenolic acids	Phenolic acids	1140100	833080	526060	368450	448910	412030	1.15951	0.491906	-1.02355	down
pme0519	C12H22O11	D-Sucrose*	Others	Saccharides and Alcohols	8277900	9749450	11221000	9743200	10699000	12199000	0.661755	1.116	0.158339	insig
mws0264	C12H22O11	D-Trehalose*	Others	Saccharides and Alcohols	5819900	6440800	7061700	5968800	7521500	8239200	0.652134	1.12458	0.169381	insig
MA10039641	C12H22O11	Lactobiose	Others	Saccharides and Alcohols	7114700	8875350	10636000	8307700	8686600	9736100	0.0926151	1.00392	0.00564301	insig
mws5038	C12H22O11	Isomaltulose*	Others	Saccharides and Alcohols	12762000	14721500	16681000	14703000	12277000	13481000	0.589517	0.916143	-0.126355	insig
Lmsn000381	C12H22O11	D-Maltose*	Others	Saccharides and Alcohols	6369300	7265650	8162000	8620800	7826200	8044200	0.868548	1.12361	0.168137	insig
mws1080	C12H22O11	Galactinol	Others	Saccharides and Alcohols	17186000	18178000	19170000	20968000	18003000	19370000	0.732516	1.06981	0.0973541	insig
mws1333	C12H22O11	Melibiose	Others	Saccharides and Alcohols	3398200	3969100	4540000	4837800	3380300	3084400	0.295985	0.949208	-0.0752044	insig
mws0906	C16H22O8	Coniferin	Phenolic acids	Phenolic acids	1169500	887915	606330	241910	511980	548130	1.0567	0.488793	-1.0327	down
pmb2211	C19H38N2O3	Cocamidopropyl betaine	Alkaloids	Alkaloids	43592	44908	46224	53717	45984	53259	1.07532	1.13536	0.183148	insig
Hmjp006104	C19H21NO5	N-Cis-Feruloyl-3'-O-methyldopamine	Alkaloids	Alkaloids	4084200	3432350	2780500	260820	1544300	508500	1.20598	0.224688	-2.15401	down
Hmjp005906	C19H21NO5	N-Trans-Feruloyl-3'-O-methyldopamine	Alkaloids	Alkaloids	45667	28996	12325	13943	72260	25489	0.180805	1.28399	0.360638	insig
HJAP050	C19H21NO5	N-Feruloyl-3-methoxytyramine	Alkaloids	Phenolamine	47156	31073	14990	17442	78603	26694	0.219849	1.31667	0.396898	insig
mws1474	C18H16O7	5,7-Dihydroxy-3',4',5'-trimethoxyflavone	Flavonoids	Flavonoid	8942.5	7209.9	5477.3	2956.3	6424.8	9	0.752496	0.43413	-1.2038	insig
mws0609	C10H12N5O7P	Guanosine 3',5'-cyclic monophosphate	Nucleotides and derivatives	Nucleotides and derivatives	335450	380820	426190	353830	488090	263400	0.225971	0.967491	-0.0476796	insig
pmb0801	C14H19NO9	4-Pyridoxic acid-O-glucoside	Others	Vitamin	10192	20120.5	30049	31165	31752	29748	0.901256	1.53517	0.618396	insig
mws1002	C17H14O8	Syringetin	Flavonoids	Flavonoid	9	2351.35	4693.7	5677.1	7200.4	7487.1	0.795367	2.88694	1.52954	insig
pmb0981	C10H14N5O7P	Adenosine 5'-monophosphate	Nucleotides and derivatives	Nucleotides and derivatives	943990	872910	801830	576390	964340	843910	0.457745	0.910609	-0.135096	insig
Hmdp007485	C22H20O4	1-p-Hydroxybenzyl-4-methoxy-9,10-dihydrophenanthrene-2,7-diol	Quinones	PhenAnthraquinones	12081	15679	19277	59870	48234	29458	1.27221	2.92455	1.54821	up
pmb1562	C21H34O4	1-Stearidonoyl-Glycerol	Lipids	Glycerol ester	43432	37709.5	31987	15744	19083	23278	1.29628	0.513619	-0.961228	insig
Lmhp011562	C21H36O4	1-α-Linolenoyl-glycerol	Lipids	Glycerol ester	5850200	5975650	6101100	4984800	6114800	4646100	0.899716	0.878326	-0.187172	insig
Lmhp011388	C21H36O4	2-α-Linolenoyl-glycerol	Lipids	Glycerol ester	1963100	2052550	2142000	1355000	1455400	1202700	1.36534	0.651726	-0.617663	insig
pme1816	C16H18O9	Neochlorogenic acid (5-O-Caffeoylquinic acid)	Phenolic acids	Phenolic acids	22160	11084.5	9	9	8332.1	10417	0.0576902	0.564094	-0.825992	insig
mws1077	C16H18O9	Scopoletin-7-O-glucoside (Scopolin)	Lignans and Coumarins	Coumarins	18209	23082	27955	52493	39582	46864	1.30305	2.00646	1.00465	up
Lmhp012042	C21H38O4	2-Linoleoylglycerol	Lipids	Glycerol ester	1045500	1001665	957830	941620	1087100	840990	0.443529	0.95498	-0.0664576	insig
Lmhp112042	C21H38O4	1-Linoleoylglycerol	Lipids	Glycerol ester	1065100	1001235	937370	951240	1060000	855770	0.463298	0.954491	-0.0671962	insig
Zmhn002422	C16H20O9	1-O-Feruloyl-D-Glucose	Phenolic acids	Phenolic acids	45469	32862	20255	31405	28694	26219	0.243764	0.87556	-0.191721	insig
pmb0296	C21H40O4	1-Oleoyl-Sn-Glycerol	Lipids	Glycerol ester	218340	281605	344870	743910	517770	307660	0.986321	1.85761	0.893451	insig
mws1526	C16H22O9	Sweroside	Terpenoids	Sesquiterpenoids	72184	159292	246400	215320	232200	198810	0.708649	1.35251	0.435635	insig
mws0097	C20H22O6	Pinoresinol	Lignans and Coumarins	Lignans	197550	169885	142220	1053600	761930	687280	1.38514	4.91079	2.29596	up
pmb3107	C15H20O10	Glucosyringic Acid	Phenolic acids	Phenolic acids	1157800	1335750	1513700	2148600	1415800	2072100	1.03255	1.40658	0.492187	insig
pmn001496	C22H34NO3+	N-Isopentenyl-dendroxine	Alkaloids	Sesquiterpene alkaloids	3962.2	4587.55	5212.9	10609	7916.1	9763.4	1.34434	2.05545	1.03946	up
pmb0998	C10H14N5O8P	Guanosine 5'-monophosphate	Nucleotides and derivatives	Nucleotides and derivatives	56489	40804	25119	17268	18836	18731	1.19624	0.447954	-1.15858	down
[truncated: 239 more rows]

## Sheet: 2Dm vs. 4Dm
Supplementary Table 6
Index	Formula	Compounds	Class I	Class II	2Dm-1	2Dm-2	2Dm-3	4Dm-1	4Dm-2	4Dm-3	VIP	Fold_Change	Log2FC	Type
[truncated: 743 more rows]

## Sheet: 3Dm vs. 4Dm
Supplementary Table 7
[truncated: 744 more rows]
